# Supplementary material for: Bioprocess exploitation of microaerobic auto-induction using the example of rhamnolipid biosynthesis in Pseudomonas putida KT2440
Source: J Biol Eng. 2025 Jan 18;19:8. doi: 10.1186/s13036-025-00478-z (PMC11742490; doi:10.1186/s13036-025-00478-z)
Supplement: Supplementary file 1 — Supplementary Material 1 [file 13036_2025_478_MOESM1_ESM.xlsx]

## Sheet: Proteome N2 vs Air
Identifier		Log2 Fold Change MaxQuantLFQ			LFQ intensity [Log2]																		Identification
Protein IDs	Fasta headers	N10min vs C10min	N30min vs C30min	N60min vs C60min	C10min_1	C10min_2	C10min_3	C30min_1	C30min_2	C30min_3	C60min_1	C60min_2	C60min_3	N10min_1	N10min_2	N10min_3	N30min_1	N30min_2	N30min_3	N60min_1	N60min_2	N60min_3	C10min_1	C10min_2	C10min_3	C30min_1	C30min_2	C30min_3	C60min_1	C60min_2	C60min_3	N10min_1	N10min_2	N10min_3	N30min_1	N30min_2	N30min_3	N60min_1	N60min_2	N60min_3	Welch's T-test Significant LFQ intensity N10min_LFQ intensity C10min	Welch's T-test Significant LFQ intensity N30min_LFQ intensity C30min	Welch's T-test Significant LFQ intensity N60min_LFQ intensity C60min	Welch's T-test significant	Peptides	Razor + unique peptides	Unique peptides	Sequence coverage [%]	Unique + razor sequence coverage [%]
Q88GD4	tr|Q88GD4|Q88GD4_PSEPK Diaminopimelate epimerase OS=Pseudomonas putida (strain ATCC 47054 / DSM 6125 / CFBP 8728 / NCIMB 11950 / KT2440) OX=160488 GN=dapF PE=3 SV=1	NaN	-1.20164	NaN	24.7238	24.7227	24.119	25.2381	24.8674	25.3541	24.8457	25.2691	25.178	NaN	NaN	NaN	NaN	23.8188	24.0842	NaN	NaN	NaN	By MS/MS	By MS/MS	By MS/MS	By MS/MS	By MS/MS	By MS/MS	By MS/MS	By MS/MS	By MS/MS					By MS/MS	By MS/MS	By MS/MS				+		LFQ intensity N30min_LFQ intensity C30min	1	1	1	7.5	7.5
Q88DX6	tr|Q88DX6|Q88DX6_PSEPK Aminotransferase OS=Pseudomonas putida (strain ATCC 47054 / DSM 6125 / CFBP 8728 / NCIMB 11950 / KT2440) OX=160488 GN=PP_4692 PE=3 SV=1	2.14521	-3.71892	-6.52098	27.6684	20.0864	26.7975	27.9164	19.5178	28.2915	26.2908	27.8087	26.9331	27.7345	27.6153	25.6381	19.1703	20.1358	25.2628	19.6403	22.4128	19.4167	By MS/MS	By MS/MS	By MS/MS	By MS/MS	By MS/MS	By MS/MS	By MS/MS	By MS/MS	By MS/MS	By MS/MS	By MS/MS	By MS/MS	By MS/MS	By MS/MS	By MS/MS	By MS/MS	By matching	By MS/MS			+	LFQ intensity N60min_LFQ intensity C60min	2	2	2	15.1	15.1
Q88FZ5	tr|Q88FZ5|Q88FZ5_PSEPK Putative transporter OS=Pseudomonas putida (strain ATCC 47054 / DSM 6125 / CFBP 8728 / NCIMB 11950 / KT2440) OX=160488 GN=yfbS PE=4 SV=1	1.55989	1.80566	2.17311	24.7891	25.1022	NaN	25.2456	25.4097	25.0781	25.4402	25.1641	25.4284	26.9121	26.9068	25.6977	26.6225	27.4428	27.0851	27.5768	27.6125	27.3627	By matching	By matching		By matching	By matching	By matching	By matching	By matching	By matching	By MS/MS	By MS/MS	By matching	By MS/MS	By MS/MS	By MS/MS	By MS/MS	By MS/MS	By MS/MS		+	+	LFQ intensity N30min_LFQ intensity C30min;LFQ intensity N60min_LFQ intensity C60min	2	2	2	5.1	5.1
A0A140FW57	tr|A0A140FW57|A0A140FW57_PSEPK Ribosome modulation factor OS=Pseudomonas putida (strain ATCC 47054 / DSM 6125 / CFBP 8728 / NCIMB 11950 / KT2440) OX=160488 GN=rmf PE=3 SV=1	1.2307	1.5835	1.49384	25.9225	26.2595	25.5776	26.3943	26.6072	26.7301	27.5353	27.551	27.5422	27.4617	26.5949	27.3951	28.4288	28.207	27.8463	28.9721	29.2591	28.8788	By MS/MS	By MS/MS	By MS/MS	By MS/MS	By MS/MS	By MS/MS	By MS/MS	By MS/MS	By MS/MS	By MS/MS	By MS/MS	By MS/MS	By MS/MS	By MS/MS	By MS/MS	By MS/MS	By MS/MS	By MS/MS		+	+	LFQ intensity N30min_LFQ intensity C30min;LFQ intensity N60min_LFQ intensity C60min	2	2	2	25.4	25.4
Q88QA9	tr|Q88QA9|Q88QA9_PSEPK Putative metal-sensitive transcriptional regulator, MerR family OS=Pseudomonas putida (strain ATCC 47054 / DSM 6125 / CFBP 8728 / NCIMB 11950 / KT2440) OX=160488 GN=PP_0585 PE=4 SV=1	1.21782	2.23669	NaN	NaN	NaN	23.7077	23.993	23.5515	24.2293	NaN	NaN	NaN	25.1723	25.0999	24.5043	26.3239	26.1021	26.0579	26.3797	26.2861	26.1108			By matching	By matching	By matching	By MS/MS				By matching	By MS/MS	By MS/MS	By MS/MS	By MS/MS	By MS/MS	By MS/MS	By MS/MS	By MS/MS		+		LFQ intensity N30min_LFQ intensity C30min	2	2	2	9.6	9.6
Q88F49	tr|Q88F49|Q88F49_PSEPK Cytochrome-c oxidase OS=Pseudomonas putida (strain ATCC 47054 / DSM 6125 / CFBP 8728 / NCIMB 11950 / KT2440) OX=160488 GN=ccoN-I PE=3 SV=1	1.16212	2.07563	NaN	NaN	25.3256	NaN	25.5672	25.7778	25.5531	NaN	NaN	NaN	NaN	26.5808	26.3946	27.6859	27.5105	27.9285	28.1334	26.6737	27.8431		By MS/MS		By MS/MS	By MS/MS	By MS/MS					By matching	By MS/MS	By MS/MS	By MS/MS	By MS/MS	By MS/MS	By MS/MS	By MS/MS		+		LFQ intensity N30min_LFQ intensity C30min	3	3	3	11	11
Q88F35	tr|Q88F35|Q88F35_PSEPK Coproporphyrinogen-III oxidase OS=Pseudomonas putida (strain ATCC 47054 / DSM 6125 / CFBP 8728 / NCIMB 11950 / KT2440) OX=160488 GN=hemN PE=3 SV=1	1.0399	2.40975	3.04351	28.7773	28.8757	28.9216	28.5607	28.25	28.6751	28.5235	28.3329	28.0024	29.9156	30.1052	29.6736	30.8574	30.8774	30.9803	31.0923	31.6484	31.2485	By MS/MS	By MS/MS	By MS/MS	By MS/MS	By matching	By MS/MS	By MS/MS	By matching	By MS/MS	By MS/MS	By MS/MS	By MS/MS	By MS/MS	By MS/MS	By MS/MS	By MS/MS	By MS/MS	By MS/MS		+	+	LFQ intensity N30min_LFQ intensity C30min;LFQ intensity N60min_LFQ intensity C60min	8	8	8	20.7	20.7
Q88P51	tr|Q88P51|Q88P51_PSEPK Arginine/ornithine antiporter OS=Pseudomonas putida (strain ATCC 47054 / DSM 6125 / CFBP 8728 / NCIMB 11950 / KT2440) OX=160488 GN=arcD-I PE=3 SV=1	0.844417	2.03509	2.62586	28.5056	28.2993	28.4166	28.0607	28.0875	27.9477	27.9254	27.6604	28.1253	29.4415	29.3772	28.9362	30.1332	30.0729	29.995	30.5061	30.558	30.5246	By MS/MS	By MS/MS	By MS/MS	By MS/MS	By MS/MS	By MS/MS	By MS/MS	By MS/MS	By MS/MS	By MS/MS	By MS/MS	By MS/MS	By MS/MS	By MS/MS	By MS/MS	By MS/MS	By MS/MS	By MS/MS		+	+	LFQ intensity N30min_LFQ intensity C30min;LFQ intensity N60min_LFQ intensity C60min	6	6	6	12.4	12.4
Q88EX7	tr|Q88EX7|Q88EX7_PSEPK Heme exporter protein C OS=Pseudomonas putida (strain ATCC 47054 / DSM 6125 / CFBP 8728 / NCIMB 11950 / KT2440) OX=160488 GN=ccmC PE=3 SV=1	0.801156	0.7836	1.60641	NaN	24.0653	NaN	24.4123	24.55	24.2145	24.9521	24.5323	24.0781	25.2807	24.8207	24.498	24.6529	25.8947	24.98	25.784	26.2476	26.35		By matching		By matching	By matching	By matching	By matching	By matching	By matching	By MS/MS	By matching	By matching	By MS/MS	By MS/MS	By matching	By MS/MS	By MS/MS	By MS/MS			+	LFQ intensity N60min_LFQ intensity C60min	2	2	2	6.3	6.3
A0A140FVZ1	tr|A0A140FVZ1|A0A140FVZ1_PSEPK Formate dehydrogenase-O major subunit OS=Pseudomonas putida (strain ATCC 47054 / DSM 6125 / CFBP 8728 / NCIMB 11950 / KT2440) OX=160488 GN=fdoG PE=4 SV=1	0.770937	1.1781	1.29341	26.1874	26.1198	26.1516	25.4244	25.7113	25.5303	25.6829	25.0749	25.6463	26.7742	26.9581	27.0394	26.8033	26.6495	26.7475	26.8175	26.7941	26.6726	By MS/MS	By MS/MS	By MS/MS	By MS/MS	By MS/MS	By MS/MS	By MS/MS	By MS/MS	By MS/MS	By MS/MS	By MS/MS	By MS/MS	By MS/MS	By MS/MS	By MS/MS	By MS/MS	By MS/MS	By MS/MS		+	+	LFQ intensity N30min_LFQ intensity C30min;LFQ intensity N60min_LFQ intensity C60min	3	3	3	3.6	3.6
Q88RG2	tr|Q88RG2|Q88RG2_PSEPK Putative surface adhesion protein OS=Pseudomonas putida (strain ATCC 47054 / DSM 6125 / CFBP 8728 / NCIMB 11950 / KT2440) OX=160488 GN=PP_0168 PE=4 SV=1	0.756241	0.243028	-0.388541	32.4023	32.5046	32.316	32.5513	32.4323	32.2808	33.0837	32.9783	32.8944	33.5488	33.0883	32.8546	32.7303	32.8197	32.4436	32.5566	32.7375	32.4967	By MS/MS	By MS/MS	By MS/MS	By MS/MS	By MS/MS	By MS/MS	By MS/MS	By MS/MS	By MS/MS	By MS/MS	By MS/MS	By MS/MS	By MS/MS	By MS/MS	By MS/MS	By MS/MS	By MS/MS	By MS/MS			+	LFQ intensity N60min_LFQ intensity C60min	32	32	32	40.9	40.9
Q88RL6	tr|Q88RL6|Q88RL6_PSEPK Methionine ABC transporter, permease protein OS=Pseudomonas putida (strain ATCC 47054 / DSM 6125 / CFBP 8728 / NCIMB 11950 / KT2440) OX=160488 GN=metI PE=3 SV=1	0.733955	0.78076	0.493632	24.387	23.7731	25.158	24.0994	24.3982	24.2125	24.7163	24.1877	NaN	25.2825	25.0642	NaN	25.1148	24.9202	NaN	25.0491	24.8422	NaN	By matching	By MS/MS	By MS/MS	By MS/MS	By MS/MS	By MS/MS	By MS/MS	By matching		By matching	By matching		By matching	By matching		By matching	By matching			+		LFQ intensity N30min_LFQ intensity C30min	1	1	1	6.3	6.3
Q88QI8	tr|Q88QI8|Q88QI8_PSEPK Outer membrane protein OprG OS=Pseudomonas putida (strain ATCC 47054 / DSM 6125 / CFBP 8728 / NCIMB 11950 / KT2440) OX=160488 GN=oprG PE=4 SV=1	0.634698	1.17371	1.30205	28.4065	28.3761	28.5253	28.2785	28.4561	28.3233	28.5379	28.8303	28.6308	29.1647	29.2058	28.8416	29.5535	29.5973	29.4283	30.065	29.9167	29.9235	By matching	By MS/MS	By MS/MS	By MS/MS	By matching	By MS/MS	By MS/MS	By MS/MS	By MS/MS	By MS/MS	By MS/MS	By MS/MS	By MS/MS	By MS/MS	By MS/MS	By MS/MS	By MS/MS	By MS/MS		+	+	LFQ intensity N30min_LFQ intensity C30min;LFQ intensity N60min_LFQ intensity C60min	4	4	4	22.9	22.9
Q88JI5	tr|Q88JI5|Q88JI5_PSEPK Histidine kinase OS=Pseudomonas putida (strain ATCC 47054 / DSM 6125 / CFBP 8728 / NCIMB 11950 / KT2440) OX=160488 GN=PP_2664 PE=4 SV=2	0.630929	0.669873	0.29264	23.9113	23.2541	NaN	23.5087	23.0972	22.9053	23.3735	23.2957	NaN	24.5216	24.1691	23.9501	24.0252	23.6441	23.8516	23.6986	23.6342	23.5489	By MS/MS	By matching		By MS/MS	By MS/MS	By MS/MS	By MS/MS	By matching		By MS/MS	By MS/MS	By MS/MS	By MS/MS	By MS/MS	By MS/MS	By MS/MS	By MS/MS	By MS/MS			+	LFQ intensity N60min_LFQ intensity C60min	1	1	1	1.7	1.7
Q88LU3	tr|Q88LU3|Q88LU3_PSEPK Ankyrin_rpt-contain_dom domain-containing protein OS=Pseudomonas putida (strain ATCC 47054 / DSM 6125 / CFBP 8728 / NCIMB 11950 / KT2440) OX=160488 GN=PP_1834 PE=4 SV=1	0.604829	0.603118	0.60611	25.6328	25.7945	25.7322	NaN	25.4871	25.6668	25.5319	25.3872	25.6239	26.4929	26.1747	26.3064	26.5577	25.7993	26.1833	26.0374	26.2086	26.1154	By matching	By matching	By MS/MS	By matching	By matching	By matching	By matching	By MS/MS	By matching	By matching	By matching	By matching	By matching	By matching	By MS/MS	By matching	By MS/MS	By matching			+	LFQ intensity N60min_LFQ intensity C60min	3	3	3	31.6	31.6
Q88NU2	tr|Q88NU2|Q88NU2_PSEPK Uncharacterized protein OS=Pseudomonas putida (strain ATCC 47054 / DSM 6125 / CFBP 8728 / NCIMB 11950 / KT2440) OX=160488 GN=PP_1112 PE=4 SV=1	0.595081	0.92015	0.234716	25.8875	26.7162	27.1355	27.1636	26.8447	26.7769	27.0915	26.9585	27.115	27.6099	27.1918	26.7227	27.7641	28.0094	27.7721	26.9196	28.1075	26.8421	By MS/MS	By MS/MS	By MS/MS	By MS/MS	By matching	By MS/MS	By MS/MS	By MS/MS	By MS/MS	By MS/MS	By MS/MS	By MS/MS	By MS/MS	By MS/MS	By MS/MS	By MS/MS	By MS/MS	By MS/MS		+		LFQ intensity N30min_LFQ intensity C30min	3	3	3	8.7	8.7
Q88CH5	tr|Q88CH5|Q88CH5_PSEPK Putative translation-related protein OS=Pseudomonas putida (strain ATCC 47054 / DSM 6125 / CFBP 8728 / NCIMB 11950 / KT2440) OX=160488 GN=yhiI PE=4 SV=1	0.544008	0.862343	1.42756	28.6122	28.6338	28.2318	28.5372	28.3941	28.4348	28.2922	28.1931	28.1223	29.205	28.8518	29.0531	29.4438	29.2657	29.2437	29.7808	29.5496	29.5599	By MS/MS	By MS/MS	By MS/MS	By MS/MS	By MS/MS	By MS/MS	By MS/MS	By MS/MS	By MS/MS	By MS/MS	By MS/MS	By MS/MS	By MS/MS	By MS/MS	By MS/MS	By MS/MS	By MS/MS	By MS/MS		+	+	LFQ intensity N30min_LFQ intensity C30min;LFQ intensity N60min_LFQ intensity C60min	8	8	8	28.5	28.5
Q88GK0	tr|Q88GK0|Q88GK0_PSEPK Aminotransferase OS=Pseudomonas putida (strain ATCC 47054 / DSM 6125 / CFBP 8728 / NCIMB 11950 / KT2440) OX=160488 GN=aruH PE=3 SV=1	0.486217	0.472256	0.91098	26.2015	26.5003	26.2434	26.8668	26.5779	26.8457	26.5009	26.5192	26.3485	26.9225	26.6461	26.8352	27.3072	27.1076	27.2923	27.356	27.3353	27.4103	By MS/MS	By MS/MS	By MS/MS	By MS/MS	By MS/MS	By MS/MS	By MS/MS	By MS/MS	By MS/MS	By MS/MS	By MS/MS	By MS/MS	By MS/MS	By MS/MS	By MS/MS	By MS/MS	By MS/MS	By MS/MS		+	+	LFQ intensity N30min_LFQ intensity C30min;LFQ intensity N60min_LFQ intensity C60min	3	3	3	11.6	11.6
Q88GA3	tr|Q88GA3|Q88GA3_PSEPK Cytochrome c family protein OS=Pseudomonas putida (strain ATCC 47054 / DSM 6125 / CFBP 8728 / NCIMB 11950 / KT2440) OX=160488 GN=PP_3822 PE=4 SV=1	0.481123	0.972814	1.72579	26.346	26.2768	26.3764	26.2424	26.3753	26.4628	26.3595	26.1276	26.3194	27.093	26.87	26.4796	27.2507	27.3895	27.3588	27.7667	28.1524	28.0649	By MS/MS	By matching	By MS/MS	By MS/MS	By MS/MS	By MS/MS	By matching	By MS/MS	By matching	By MS/MS	By MS/MS	By MS/MS	By MS/MS	By MS/MS	By MS/MS	By MS/MS	By MS/MS	By MS/MS		+	+	LFQ intensity N30min_LFQ intensity C30min;LFQ intensity N60min_LFQ intensity C60min	4	4	4	14.1	14.1
Q88RH5	tr|Q88RH5|Q88RH5_PSEPK Propionyl-CoA:succinate CoA transferase OS=Pseudomonas putida (strain ATCC 47054 / DSM 6125 / CFBP 8728 / NCIMB 11950 / KT2440) OX=160488 GN=scpC PE=3 SV=1	0.465251	0.232073	0.877629	29.3826	29.4114	29.3862	29.8534	29.8833	29.7143	29.634	29.2643	29.2132	29.9037	29.8179	29.8543	30.0605	30.1386	29.9481	30.3188	30.1777	30.2479	By MS/MS	By MS/MS	By MS/MS	By MS/MS	By MS/MS	By MS/MS	By MS/MS	By MS/MS	By MS/MS	By MS/MS	By MS/MS	By MS/MS	By MS/MS	By MS/MS	By MS/MS	By MS/MS	By MS/MS	By MS/MS			+	LFQ intensity N60min_LFQ intensity C60min	8	8	8	23.3	23.3
Q88QA8	tr|Q88QA8|Q88QA8_PSEPK Cadmium translocating P-type ATPase OS=Pseudomonas putida (strain ATCC 47054 / DSM 6125 / CFBP 8728 / NCIMB 11950 / KT2440) OX=160488 GN=cadA-II PE=3 SV=1	0.462964	1.25986	1.51777	26.6543	26.2957	26.5541	26.2019	26.3736	26.3766	26.2789	26.4836	25.9266	27.0365	27.0921	26.7643	27.6418	27.5745	27.5153	27.6613	27.8038	27.7774	By MS/MS	By MS/MS	By MS/MS	By MS/MS	By MS/MS	By MS/MS	By MS/MS	By MS/MS	By MS/MS	By MS/MS	By MS/MS	By MS/MS	By MS/MS	By MS/MS	By MS/MS	By MS/MS	By MS/MS	By MS/MS		+	+	LFQ intensity N30min_LFQ intensity C30min;LFQ intensity N60min_LFQ intensity C60min	6	6	6	11.3	11.3
A0A140FWM4	tr|A0A140FWM4|A0A140FWM4_PSEPK Cytochrome c-type biogenesis protein OS=Pseudomonas putida (strain ATCC 47054 / DSM 6125 / CFBP 8728 / NCIMB 11950 / KT2440) OX=160488 GN=ccmH PE=3 SV=1	0.448152	0.968849	1.13659	25.548	25.4252	24.8067	24.9843	25.0335	24.8024	25.1766	24.8452	25.2524	25.8296	25.9469	25.3478	26.0426	25.8343	25.8499	26.4451	26.2085	26.0304	By MS/MS	By MS/MS	By MS/MS	By MS/MS	By MS/MS	By MS/MS	By MS/MS	By MS/MS	By MS/MS	By MS/MS	By MS/MS	By MS/MS	By MS/MS	By MS/MS	By MS/MS	By MS/MS	By MS/MS	By MS/MS		+	+	LFQ intensity N30min_LFQ intensity C30min;LFQ intensity N60min_LFQ intensity C60min	2	2	2	10.1	10.1
Q88DK8;E9P3X9	tr|Q88DK8|Q88DK8_PSEPK MaoC domain protein OS=Pseudomonas putida (strain ATCC 47054 / DSM 6125 / CFBP 8728 / NCIMB 11950 / KT2440) OX=160488 GN=PP_4817 PE=4 SV=1;tr|E9P3X9|E9P3X9_PSEPU (R)-specific enoyl-CoA hydratase OS=Pseudomonas putida OX=303 GN=phaJ4	0.445492	0.726389	0.766658	26.0049	25.6149	26.1371	26.0754	25.5362	25.5137	25.3452	25.7624	25.8601	26.4921	26.7048	25.8965	26.3188	26.3784	26.6072	26.6327	26.2634	26.3714	By MS/MS	By MS/MS	By MS/MS	By MS/MS	By MS/MS	By MS/MS	By MS/MS	By MS/MS	By MS/MS	By MS/MS	By MS/MS	By MS/MS	By MS/MS	By MS/MS	By MS/MS	By MS/MS	By MS/MS	By MS/MS			+	LFQ intensity N60min_LFQ intensity C60min	2	2	2	11.3	11.3
Q88GS9	tr|Q88GS9|Q88GS9_PSEPK Alkylhydroperoxidase AhpD domain protein OS=Pseudomonas putida (strain ATCC 47054 / DSM 6125 / CFBP 8728 / NCIMB 11950 / KT2440) OX=160488 GN=PP_3639 PE=4 SV=1	0.443309	0.117059	0.426157	26.3192	26.6903	26.2859	26.5241	NaN	26.4699	26.2783	26.1683	26.1853	27.0722	26.678	NaN	26.7261	26.5983	26.5178	26.6139	26.6267	26.6698	By MS/MS	By MS/MS	By MS/MS	By MS/MS	By MS/MS	By MS/MS	By MS/MS	By MS/MS	By MS/MS	By MS/MS	By MS/MS	By MS/MS	By MS/MS	By MS/MS	By MS/MS	By MS/MS	By MS/MS	By MS/MS			+	LFQ intensity N60min_LFQ intensity C60min	2	2	2	15.5	15.5
Q88DF5	tr|Q88DF5|Q88DF5_PSEPK Azurin OS=Pseudomonas putida (strain ATCC 47054 / DSM 6125 / CFBP 8728 / NCIMB 11950 / KT2440) OX=160488 GN=PP_4870 PE=4 SV=1	0.424477	0.926887	1.54367	30.6746	30.6526	30.1854	30.9819	30.7979	30.8045	30.8845	30.589	30.4787	30.9408	30.9521	30.8932	31.728	31.9483	31.6887	32.1672	32.2331	32.1828	By MS/MS	By MS/MS	By MS/MS	By MS/MS	By MS/MS	By MS/MS	By MS/MS	By MS/MS	By MS/MS	By MS/MS	By MS/MS	By MS/MS	By MS/MS	By MS/MS	By MS/MS	By MS/MS	By MS/MS	By MS/MS		+	+	LFQ intensity N30min_LFQ intensity C30min;LFQ intensity N60min_LFQ intensity C60min	3	3	3	33.6	33.6
Q88KY0	tr|Q88KY0|Q88KY0_PSEPK Azurin OS=Pseudomonas putida (strain ATCC 47054 / DSM 6125 / CFBP 8728 / NCIMB 11950 / KT2440) OX=160488 GN=PP_2159 PE=4 SV=1	0.412998	0.302444	0.572286	26.0063	26.009	26.1469	26.1688	26.2394	26.171	25.883	25.8415	26.0928	26.6143	26.2433	26.5435	26.6273	26.4439	26.4154	26.6926	26.4595	26.3821	By MS/MS	By MS/MS	By MS/MS	By MS/MS	By MS/MS	By MS/MS	By MS/MS	By MS/MS	By MS/MS	By MS/MS	By MS/MS	By MS/MS	By MS/MS	By MS/MS	By MS/MS	By MS/MS	By MS/MS	By MS/MS			+	LFQ intensity N60min_LFQ intensity C60min	2	2	2	14.3	14.3
Q88F40;Q88H22	tr|Q88F40|Q88F40_PSEPK Iron-sulfur cluster-binding protein OS=Pseudomonas putida (strain ATCC 47054 / DSM 6125 / CFBP 8728 / NCIMB 11950 / KT2440) OX=160488 GN=PP_4259 PE=4 SV=1	0.405921	0.732406	0.97643	28.6151	28.8027	28.5366	28.3268	28.4014	28.5419	28.3279	28.2567	28.3346	29.1694	29.0311	28.9716	29.162	29.1227	29.1826	29.2811	29.2022	29.3653	By MS/MS	By MS/MS	By MS/MS	By MS/MS	By MS/MS	By MS/MS	By MS/MS	By MS/MS	By MS/MS	By MS/MS	By MS/MS	By MS/MS	By MS/MS	By MS/MS	By MS/MS	By MS/MS	By MS/MS	By MS/MS		+	+	LFQ intensity N30min_LFQ intensity C30min;LFQ intensity N60min_LFQ intensity C60min	6	6	6	15.5	15.5
Q88CZ3	tr|Q88CZ3|Q88CZ3_PSEPK Probable formiminoglutamate deiminase OS=Pseudomonas putida (strain ATCC 47054 / DSM 6125 / CFBP 8728 / NCIMB 11950 / KT2440) OX=160488 GN=hutF PE=4 SV=1	0.405146	0.0551847	0.363618	24.6103	24.2488	23.6414	24.0772	24.1115	23.8929	23.9111	23.9066	23.9304	24.4061	24.7508	24.559	24.4911	24.0159	23.7402	24.2665	24.221	24.3516	By MS/MS	By MS/MS	By MS/MS	By MS/MS	By MS/MS	By MS/MS	By MS/MS	By MS/MS	By MS/MS	By MS/MS	By MS/MS	By MS/MS	By MS/MS	By MS/MS	By matching	By MS/MS	By MS/MS	By MS/MS			+	LFQ intensity N60min_LFQ intensity C60min	1	1	1	3.3	3.3
Q88KJ6	tr|Q88KJ6|Q88KJ6_PSEPK Uncharacterized protein OS=Pseudomonas putida (strain ATCC 47054 / DSM 6125 / CFBP 8728 / NCIMB 11950 / KT2440) OX=160488 GN=PP_2294 PE=4 SV=1	0.393643	1.159	1.07411	27.5923	27.4334	27.5514	26.9623	26.5255	26.7524	26.7421	26.8754	27.1442	28.1587	27.8976	27.7017	27.9489	27.9517	27.8167	27.9523	28.1459	27.8858	By MS/MS	By MS/MS	By MS/MS	By MS/MS	By MS/MS	By MS/MS	By MS/MS	By MS/MS	By MS/MS	By MS/MS	By MS/MS	By MS/MS	By MS/MS	By MS/MS	By MS/MS	By MS/MS	By MS/MS	By MS/MS		+	+	LFQ intensity N30min_LFQ intensity C30min;LFQ intensity N60min_LFQ intensity C60min	3	3	3	10.3	10.3
A0A140FWM3	tr|A0A140FWM3|A0A140FWM3_PSEPK Cytochrome c-type biogenesis protein OS=Pseudomonas putida (strain ATCC 47054 / DSM 6125 / CFBP 8728 / NCIMB 11950 / KT2440) OX=160488 GN=cycH PE=4 SV=1	0.390365	0.61774	0.943793	27.4804	27.1416	27.2196	27.4715	27.4795	27.4466	27.4742	27.2996	27.3351	27.8351	27.8042	27.3734	28.2156	28.0855	27.9497	28.4313	28.2543	28.2548	By MS/MS	By MS/MS	By MS/MS	By MS/MS	By MS/MS	By MS/MS	By MS/MS	By MS/MS	By MS/MS	By MS/MS	By MS/MS	By MS/MS	By MS/MS	By MS/MS	By MS/MS	By MS/MS	By MS/MS	By MS/MS		+	+	LFQ intensity N30min_LFQ intensity C30min;LFQ intensity N60min_LFQ intensity C60min	7	7	7	20.1	20.1
Q88PJ2	tr|Q88PJ2|Q88PJ2_PSEPK Putative methionine/glutamine aminotransferase OS=Pseudomonas putida (strain ATCC 47054 / DSM 6125 / CFBP 8728 / NCIMB 11950 / KT2440) OX=160488 GN=PP_0858 PE=4 SV=1	0.372147	0.712788	1.15978	28.3117	27.9696	28.2207	27.8973	28.1911	27.978	27.9677	27.837	27.9111	28.5652	28.5743	28.479	28.8619	28.7796	28.5633	29.0196	29.0278	29.1476	By MS/MS	By MS/MS	By MS/MS	By MS/MS	By MS/MS	By MS/MS	By MS/MS	By MS/MS	By MS/MS	By MS/MS	By MS/MS	By MS/MS	By MS/MS	By MS/MS	By MS/MS	By MS/MS	By MS/MS	By MS/MS		+	+	LFQ intensity N30min_LFQ intensity C30min;LFQ intensity N60min_LFQ intensity C60min	6	6	6	21.7	21.7
Q88GT1	tr|Q88GT1|Q88GT1_PSEPK Putative Sulfonate ABC transporter, ATP-binding protein OS=Pseudomonas putida (strain ATCC 47054 / DSM 6125 / CFBP 8728 / NCIMB 11950 / KT2440) OX=160488 GN=PP_3637 PE=4 SV=1	0.372076	-0.480321	-0.304298	26.8546	27.4334	26.9201	27.4257	27.3933	27.6076	27.4649	27.2511	27.3214	27.6371	27.0707	27.6166	27.0885	26.945	26.952	26.9233	26.823	27.3782	By MS/MS	By MS/MS	By MS/MS	By MS/MS	By MS/MS	By MS/MS	By MS/MS	By MS/MS	By MS/MS	By MS/MS	By MS/MS	By MS/MS	By MS/MS	By MS/MS	By MS/MS	By MS/MS	By MS/MS	By MS/MS		+		LFQ intensity N30min_LFQ intensity C30min	3	3	3	19.8	19.8
Q88DJ5	tr|Q88DJ5|Q88DJ5_PSEPK Precorrin-6Y C(5,15)-methyltransferase OS=Pseudomonas putida (strain ATCC 47054 / DSM 6125 / CFBP 8728 / NCIMB 11950 / KT2440) OX=160488 GN=cobL PE=4 SV=1	0.347003	0.299331	0.3922	25.2226	25.348	25.7873	25.5255	25.5038	25.652	25.5136	25.8595	25.4436	25.8793	25.8161	25.7035	25.9135	25.7471	25.9186	25.7262	26.2198	26.0474	By MS/MS	By MS/MS	By matching	By MS/MS	By MS/MS	By MS/MS	By MS/MS	By MS/MS	By matching	By MS/MS	By MS/MS	By MS/MS	By MS/MS	By MS/MS	By MS/MS	By MS/MS	By MS/MS	By MS/MS		+		LFQ intensity N30min_LFQ intensity C30min	2	2	2	6.7	6.7
Q88P55	tr|Q88P55|Q88P55_PSEPK Uncharacterized protein OS=Pseudomonas putida (strain ATCC 47054 / DSM 6125 / CFBP 8728 / NCIMB 11950 / KT2440) OX=160488 GN=PP_0998 PE=4 SV=1	0.339933	0.813739	1.3856	30.6284	30.6073	30.6163	30.6278	30.6933	30.523	30.6095	30.3595	30.4991	30.8636	31.0217	30.9864	31.4209	31.5604	31.304	31.9251	31.8897	31.8102	By MS/MS	By MS/MS	By MS/MS	By MS/MS	By MS/MS	By MS/MS	By MS/MS	By MS/MS	By MS/MS	By MS/MS	By MS/MS	By MS/MS	By MS/MS	By MS/MS	By MS/MS	By MS/MS	By MS/MS	By MS/MS		+	+	LFQ intensity N30min_LFQ intensity C30min;LFQ intensity N60min_LFQ intensity C60min	7	7	7	59.2	59.2
Q88HL6	tr|Q88HL6|Q88HL6_PSEPK Putative TonB-dependent receptor OS=Pseudomonas putida (strain ATCC 47054 / DSM 6125 / CFBP 8728 / NCIMB 11950 / KT2440) OX=160488 GN=PP_3340 PE=3 SV=1	0.336926	0.274293	0.787921	26.0034	25.2978	25.9467	25.2578	25.53	25.9298	25.1416	25.647	25.3635	25.9386	26.155	26.1651	25.8308	25.9242	25.7855	25.9707	26.3191	26.2259	By MS/MS	By MS/MS	By MS/MS	By MS/MS	By MS/MS	By MS/MS	By MS/MS	By MS/MS	By MS/MS	By MS/MS	By MS/MS	By MS/MS	By matching	By MS/MS	By MS/MS	By MS/MS	By MS/MS	By MS/MS			+	LFQ intensity N60min_LFQ intensity C60min	6	6	6	7.6	7.6
Q88QD1	tr|Q88QD1|Q88QD1_PSEPK Response regulator OS=Pseudomonas putida (strain ATCC 47054 / DSM 6125 / CFBP 8728 / NCIMB 11950 / KT2440) OX=160488 GN=PP_0563 PE=4 SV=1	0.336826	0.618689	0.806936	28.0224	27.8336	28.0722	27.798	27.8389	27.6868	27.9438	27.7995	27.7974	28.5213	28.272	28.1455	28.4347	28.4021	28.343	28.7253	28.6257	28.6105	By MS/MS	By MS/MS	By MS/MS	By MS/MS	By MS/MS	By MS/MS	By MS/MS	By MS/MS	By MS/MS	By MS/MS	By MS/MS	By MS/MS	By MS/MS	By MS/MS	By MS/MS	By MS/MS	By MS/MS	By MS/MS		+	+	LFQ intensity N30min_LFQ intensity C30min;LFQ intensity N60min_LFQ intensity C60min	6	6	6	16.4	16.4
Q88KV1	tr|Q88KV1|Q88KV1_PSEPK Putative tRNA-(Ms(2)io(6)a)-hydroxylase OS=Pseudomonas putida (strain ATCC 47054 / DSM 6125 / CFBP 8728 / NCIMB 11950 / KT2440) OX=160488 GN=PP_2188 PE=1 SV=1	0.335411	0.514605	0.743121	26.3718	26.3131	26.2407	26.2491	26.5815	26.5766	26.4735	26.337	26.1408	26.6642	26.8388	26.4288	27.0156	27.0262	26.9091	26.9949	26.9483	27.2375	By MS/MS	By MS/MS	By matching	By MS/MS	By MS/MS	By MS/MS	By MS/MS	By MS/MS	By MS/MS	By MS/MS	By MS/MS	By MS/MS	By MS/MS	By MS/MS	By MS/MS	By MS/MS	By MS/MS	By MS/MS			+	LFQ intensity N60min_LFQ intensity C60min	4	4	4	24.4	24.4
Q88HM2	tr|Q88HM2|Q88HM2_PSEPK Putative cytochrome c-type protein OS=Pseudomonas putida (strain ATCC 47054 / DSM 6125 / CFBP 8728 / NCIMB 11950 / KT2440) OX=160488 GN=PP_3332 PE=4 SV=1	0.323302	0.697679	0.884329	26.445	25.9428	26.254	26.2847	26.3621	26.0482	25.6554	25.8304	25.6679	26.6623	26.4312	26.5182	27.0394	26.8653	26.8834	26.5535	26.6443	26.6089	By MS/MS	By MS/MS	By MS/MS	By MS/MS	By MS/MS	By MS/MS	By MS/MS	By MS/MS	By MS/MS	By MS/MS	By MS/MS	By MS/MS	By MS/MS	By MS/MS	By MS/MS	By MS/MS	By MS/MS	By MS/MS		+	+	LFQ intensity N30min_LFQ intensity C30min;LFQ intensity N60min_LFQ intensity C60min	1	1	1	12.5	12.5
Q88HJ0	tr|Q88HJ0|Q88HJ0_PSEPK Hydrolase_4 domain-containing protein OS=Pseudomonas putida (strain ATCC 47054 / DSM 6125 / CFBP 8728 / NCIMB 11950 / KT2440) OX=160488 GN=PP_3367 PE=4 SV=1	0.320527	-0.395409	-0.224932	25.4128	25.2626	24.9721	25.6501	25.822	25.7042	25.5879	25.2988	25.6739	25.2971	25.7053	25.6067	25.3239	25.3676	25.2986	25.5057	24.8603	25.5199	By MS/MS	By MS/MS	By matching	By MS/MS	By MS/MS	By MS/MS	By MS/MS	By MS/MS	By MS/MS	By MS/MS	By MS/MS	By MS/MS	By MS/MS	By MS/MS	By MS/MS	By MS/MS	By MS/MS	By MS/MS		+		LFQ intensity N30min_LFQ intensity C30min	4	4	4	27.9	27.9
Q88MP8	tr|Q88MP8|Q88MP8_PSEPK Major cold shock protein OS=Pseudomonas putida (strain ATCC 47054 / DSM 6125 / CFBP 8728 / NCIMB 11950 / KT2440) OX=160488 GN=cspA-I PE=4 SV=1	0.309903	0.691491	0.736992	29.7045	29.7591	29.9015	29.5434	29.7503	29.7521	29.4793	29.8182	30.1687	30.1472	30.1374	30.0103	30.3239	30.4073	30.3891	30.445	30.6062	30.6259	By MS/MS	By MS/MS	By MS/MS	By MS/MS	By MS/MS	By MS/MS	By MS/MS	By MS/MS	By MS/MS	By MS/MS	By MS/MS	By MS/MS	By MS/MS	By MS/MS	By MS/MS	By MS/MS	By MS/MS	By MS/MS		+		LFQ intensity N30min_LFQ intensity C30min	3	3	3	40.6	40.6
Q88G86	tr|Q88G86|Q88G86_PSEPK Short-chain alcohol dehydrogenase OS=Pseudomonas putida (strain ATCC 47054 / DSM 6125 / CFBP 8728 / NCIMB 11950 / KT2440) OX=160488 GN=adhP PE=3 SV=1	0.309793	0.914402	1.51528	32.9179	33.068	32.9915	32.8964	32.9313	32.866	32.5764	32.4984	32.5252	33.3033	33.3836	33.2199	33.8094	33.8437	33.7838	33.9981	34.1077	34.0401	By MS/MS	By MS/MS	By MS/MS	By MS/MS	By MS/MS	By MS/MS	By MS/MS	By MS/MS	By MS/MS	By MS/MS	By MS/MS	By MS/MS	By MS/MS	By MS/MS	By MS/MS	By MS/MS	By MS/MS	By MS/MS		+	+	LFQ intensity N30min_LFQ intensity C30min;LFQ intensity N60min_LFQ intensity C60min	11	11	11	55.7	55.7
Q88E96	tr|Q88E96|Q88E96_PSEPK Asp_Arg_Hydrox domain-containing protein OS=Pseudomonas putida (strain ATCC 47054 / DSM 6125 / CFBP 8728 / NCIMB 11950 / KT2440) OX=160488 GN=PP_4570 PE=4 SV=1	0.297595	0.821201	1.02067	30.7605	30.6798	30.7705	30.6214	30.652	30.5716	30.6273	30.5443	30.6949	31.0858	31.1942	30.8237	31.3086	31.5768	31.4233	31.5713	31.7267	31.6305	By MS/MS	By MS/MS	By MS/MS	By MS/MS	By MS/MS	By MS/MS	By MS/MS	By MS/MS	By MS/MS	By MS/MS	By MS/MS	By MS/MS	By MS/MS	By MS/MS	By MS/MS	By MS/MS	By MS/MS	By MS/MS		+	+	LFQ intensity N30min_LFQ intensity C30min;LFQ intensity N60min_LFQ intensity C60min	9	9	9	34.4	34.4
Q88QQ7	tr|Q88QQ7|Q88QQ7_PSEPK Protoporphyrinogen IX oxidase OS=Pseudomonas putida (strain ATCC 47054 / DSM 6125 / CFBP 8728 / NCIMB 11950 / KT2440) OX=160488 GN=PP_0431 PE=3 SV=1	0.297494	0.486081	0.802972	28.5525	28.6019	28.3335	28.3787	28.4243	28.535	28.2159	28.028	28.2946	29.0657	28.6814	28.6333	29.2022	28.6305	28.9635	29.2251	28.9032	28.8191	By MS/MS	By MS/MS	By MS/MS	By MS/MS	By MS/MS	By MS/MS	By MS/MS	By MS/MS	By MS/MS	By MS/MS	By MS/MS	By MS/MS	By MS/MS	By MS/MS	By MS/MS	By MS/MS	By MS/MS	By MS/MS			+	LFQ intensity N60min_LFQ intensity C60min	1	1	1	11.3	11.3
Q88RG3	tr|Q88RG3|Q88RG3_PSEPK Toxin secretion ATP-binding protein OS=Pseudomonas putida (strain ATCC 47054 / DSM 6125 / CFBP 8728 / NCIMB 11950 / KT2440) OX=160488 GN=paxB PE=4 SV=1	0.293545	0.490867	0.495165	31.0776	31.2094	30.9856	30.9541	31.1375	31.0858	31.1637	31.1902	31.1655	31.3246	31.5059	31.3229	31.4903	31.6192	31.5406	31.7662	31.6129	31.6258	By MS/MS	By MS/MS	By MS/MS	By MS/MS	By MS/MS	By MS/MS	By MS/MS	By MS/MS	By MS/MS	By MS/MS	By MS/MS	By MS/MS	By MS/MS	By MS/MS	By MS/MS	By MS/MS	By MS/MS	By MS/MS		+	+	LFQ intensity N30min_LFQ intensity C30min;LFQ intensity N60min_LFQ intensity C60min	10	10	10	17.5	17.5
Q88NV6	tr|Q88NV6|Q88NV6_PSEPK Iron-sulfur cluster carrier protein OS=Pseudomonas putida (strain ATCC 47054 / DSM 6125 / CFBP 8728 / NCIMB 11950 / KT2440) OX=160488 GN=mrp PE=3 SV=1	0.281486	-0.346336	0.0771465	28.8939	29.5784	29.2013	29.4655	29.5043	29.5196	29.4289	28.7097	28.8937	29.3407	29.5209	29.6565	29.0967	29.1603	29.1933	29.1742	29.073	29.0166	By MS/MS	By MS/MS	By MS/MS	By MS/MS	By MS/MS	By MS/MS	By MS/MS	By MS/MS	By MS/MS	By MS/MS	By MS/MS	By MS/MS	By MS/MS	By MS/MS	By MS/MS	By MS/MS	By MS/MS	By MS/MS		+		LFQ intensity N30min_LFQ intensity C30min	3	3	3	18.4	18.4
Q88RF7	tr|Q88RF7|Q88RF7_PSEPK Putative transcriptional factor-related protein OS=Pseudomonas putida (strain ATCC 47054 / DSM 6125 / CFBP 8728 / NCIMB 11950 / KT2440) OX=160488 GN=PP_0173 PE=4 SV=1	0.276467	0.644759	0.933765	28.7851	28.808	28.9035	28.8762	28.8963	28.861	28.8317	28.7669	28.8103	29.0474	29.2715	29.0072	29.4638	29.5536	29.5504	29.7049	29.7466	29.7588	By MS/MS	By MS/MS	By MS/MS	By MS/MS	By MS/MS	By MS/MS	By MS/MS	By MS/MS	By MS/MS	By MS/MS	By MS/MS	By MS/MS	By MS/MS	By MS/MS	By MS/MS	By MS/MS	By MS/MS	By MS/MS		+	+	LFQ intensity N30min_LFQ intensity C30min;LFQ intensity N60min_LFQ intensity C60min	7	7	7	45.9	45.9
Q88P54	tr|Q88P54|Q88P54_PSEPK Carbamate kinase OS=Pseudomonas putida (strain ATCC 47054 / DSM 6125 / CFBP 8728 / NCIMB 11950 / KT2440) OX=160488 GN=arcC PE=3 SV=1	0.272295	0.871661	1.36858	29.8555	29.9541	29.8278	29.9474	29.8536	29.7991	29.8064	29.7641	29.5872	30.0866	30.2617	30.106	30.7199	30.7954	30.6998	31.0592	31.1137	31.0905	By MS/MS	By MS/MS	By MS/MS	By MS/MS	By MS/MS	By MS/MS	By MS/MS	By MS/MS	By MS/MS	By MS/MS	By MS/MS	By MS/MS	By MS/MS	By MS/MS	By MS/MS	By MS/MS	By MS/MS	By MS/MS		+	+	LFQ intensity N30min_LFQ intensity C30min;LFQ intensity N60min_LFQ intensity C60min	8	8	8	28.2	28.2
Q88N41	tr|Q88N41|Q88N41_PSEPK Transcription regulatory protein (Pca regulon) OS=Pseudomonas putida (strain ATCC 47054 / DSM 6125 / CFBP 8728 / NCIMB 11950 / KT2440) OX=160488 GN=pcaR PE=4 SV=1	0.266203	0.410965	0.467253	27.4751	27.8485	27.4727	27.3644	27.5335	27.4908	27.5151	27.4059	27.5572	27.8684	27.9133	27.8132	28.0188	27.8769	27.7259	28.0193	27.8928	27.9679	By MS/MS	By MS/MS	By MS/MS	By MS/MS	By MS/MS	By MS/MS	By MS/MS	By MS/MS	By MS/MS	By MS/MS	By MS/MS	By MS/MS	By MS/MS	By MS/MS	By MS/MS	By MS/MS	By MS/MS	By MS/MS			+	LFQ intensity N60min_LFQ intensity C60min	3	3	3	14.4	14.4
Q88NJ7	tr|Q88NJ7|Q88NJ7_PSEPK DNA-binding stress protein OS=Pseudomonas putida (strain ATCC 47054 / DSM 6125 / CFBP 8728 / NCIMB 11950 / KT2440) OX=160488 GN=dps PE=3 SV=1	0.265856	0.860332	1.25221	32.169	31.9537	32.1318	31.8376	31.812	31.7267	31.6528	31.7589	31.8609	32.4657	32.3231	32.2633	32.815	32.6436	32.4986	33.1241	33.0066	32.8986	By MS/MS	By MS/MS	By MS/MS	By MS/MS	By MS/MS	By MS/MS	By MS/MS	By MS/MS	By MS/MS	By MS/MS	By MS/MS	By MS/MS	By MS/MS	By MS/MS	By MS/MS	By MS/MS	By MS/MS	By MS/MS		+	+	LFQ intensity N30min_LFQ intensity C30min;LFQ intensity N60min_LFQ intensity C60min	9	9	9	55.4	55.4
Q88N95	tr|Q88N95|Q88N95_PSEPK Ubiquinol-cytochrome c reductase iron-sulfur subunit OS=Pseudomonas putida (strain ATCC 47054 / DSM 6125 / CFBP 8728 / NCIMB 11950 / KT2440) OX=160488 GN=petA PE=3 SV=1	0.264551	0.587566	1.01588	30.5875	30.3714	30.4211	30.7015	30.4986	30.3868	30.3557	30.212	30.289	30.8103	30.7599	30.6035	31.2353	31.0135	31.1007	31.3827	31.2637	31.2579	By MS/MS	By MS/MS	By MS/MS	By MS/MS	By MS/MS	By MS/MS	By MS/MS	By MS/MS	By MS/MS	By MS/MS	By MS/MS	By MS/MS	By MS/MS	By MS/MS	By MS/MS	By MS/MS	By MS/MS	By MS/MS		+	+	LFQ intensity N30min_LFQ intensity C30min;LFQ intensity N60min_LFQ intensity C60min	10	10	10	52.8	52.8
Q88GA2	tr|Q88GA2|Q88GA2_PSEPK Cytochrome c-type protein OS=Pseudomonas putida (strain ATCC 47054 / DSM 6125 / CFBP 8728 / NCIMB 11950 / KT2440) OX=160488 GN=PP_3823 PE=4 SV=1	0.261826	0.819648	1.54862	24.7379	24.9673	25.1478	25.1204	24.7109	25.0057	24.5554	24.7823	24.646	25.1478	25.3217	25.169	25.8624	25.9721	25.4614	26.1351	26.5748	25.9197	By MS/MS	By MS/MS	By MS/MS	By MS/MS	By MS/MS	By MS/MS	By MS/MS	By MS/MS	By MS/MS	By MS/MS	By MS/MS	By MS/MS	By MS/MS	By MS/MS	By MS/MS	By MS/MS	By MS/MS	By MS/MS		+	+	LFQ intensity N30min_LFQ intensity C30min;LFQ intensity N60min_LFQ intensity C60min	3	3	3	14.3	14.3
Q88E26	tr|Q88E26|Q88E26_PSEPK Cyclic diguanosine monophosphate-binding protein OS=Pseudomonas putida (strain ATCC 47054 / DSM 6125 / CFBP 8728 / NCIMB 11950 / KT2440) OX=160488 GN=PP_4642 PE=4 SV=1	0.2605	0.621059	0.901917	25.5658	25.6392	NaN	25.2315	25.4498	25.6768	25.462	25.2524	25.5882	25.885	25.8602	25.8437	25.9345	26.0786	26.2082	26.2672	26.4051	NaN	By MS/MS	By MS/MS		By matching	By matching	By MS/MS	By MS/MS	By matching	By MS/MS	By matching	By matching	By MS/MS	By MS/MS	By MS/MS	By MS/MS	By MS/MS	By MS/MS	By MS/MS			+	LFQ intensity N60min_LFQ intensity C60min	2	2	2	14.1	14.1
Q88NH8	tr|Q88NH8|Q88NH8_PSEPK Quinolinate synthase A OS=Pseudomonas putida (strain ATCC 47054 / DSM 6125 / CFBP 8728 / NCIMB 11950 / KT2440) OX=160488 GN=nadA PE=3 SV=1	0.25753	-0.426581	-0.344673	27.8278	28.1756	27.4089	28.0052	28.2316	28.3287	28.1559	28.1079	28.241	28.238	27.6146	28.3323	27.7347	27.6909	27.8602	27.7974	27.8377	27.8356	By MS/MS	By MS/MS	By MS/MS	By MS/MS	By MS/MS	By MS/MS	By MS/MS	By MS/MS	By MS/MS	By MS/MS	By MS/MS	By MS/MS	By MS/MS	By MS/MS	By MS/MS	By MS/MS	By MS/MS	By MS/MS			+	LFQ intensity N60min_LFQ intensity C60min	5	5	5	16.8	16.8
Q88FQ7	tr|Q88FQ7|Q88FQ7_PSEPK Enoyl-CoA hydratase/isomerase family protein OS=Pseudomonas putida (strain ATCC 47054 / DSM 6125 / CFBP 8728 / NCIMB 11950 / KT2440) OX=160488 GN=PP_4030 PE=3 SV=1	0.256041	-0.378181	-0.152542	28.3511	28.7575	28.0576	28.4945	28.6419	28.7335	28.4756	28.4782	28.5582	28.7719	28.4228	28.7397	28.2623	28.1486	28.3244	28.3397	28.1339	28.5808	By MS/MS	By MS/MS	By MS/MS	By MS/MS	By MS/MS	By MS/MS	By MS/MS	By MS/MS	By MS/MS	By MS/MS	By MS/MS	By MS/MS	By MS/MS	By MS/MS	By MS/MS	By MS/MS	By MS/MS	By MS/MS		+		LFQ intensity N30min_LFQ intensity C30min	1	1	1	6.1	6.1
Q88FI2	tr|Q88FI2|Q88FI2_PSEPK Uncharacterized protein OS=Pseudomonas putida (strain ATCC 47054 / DSM 6125 / CFBP 8728 / NCIMB 11950 / KT2440) OX=160488 GN=PP_4114 PE=4 SV=1	0.255906	-0.244574	-0.161952	25.6506	25.4765	24.9015	25.6223	25.5368	25.6915	25.7103	25.2729	25.6366	25.6902	25.4418	25.6643	25.3817	25.3209	25.4144	25.3421	25.3381	25.4539	By MS/MS	By MS/MS	By MS/MS	By MS/MS	By MS/MS	By MS/MS	By MS/MS	By MS/MS	By MS/MS	By MS/MS	By MS/MS	By MS/MS	By MS/MS	By MS/MS	By MS/MS	By MS/MS	By MS/MS	By MS/MS		+		LFQ intensity N30min_LFQ intensity C30min	1	1	1	4.6	4.6
Q88GK1	tr|Q88GK1|Q88GK1_PSEPK Putative NAD(P)H quinone oxidoreductase OS=Pseudomonas putida (strain ATCC 47054 / DSM 6125 / CFBP 8728 / NCIMB 11950 / KT2440) OX=160488 GN=PP_3720 PE=4 SV=1	0.252338	0.725635	1.06472	28.866	28.7924	29.1955	28.7037	28.9124	28.6384	28.6728	28.5142	28.8526	29.1825	29.331	29.0975	29.5491	29.468	29.4144	29.6901	29.763	29.7806	By MS/MS	By MS/MS	By MS/MS	By MS/MS	By MS/MS	By MS/MS	By MS/MS	By MS/MS	By MS/MS	By MS/MS	By MS/MS	By MS/MS	By MS/MS	By MS/MS	By MS/MS	By MS/MS	By MS/MS	By MS/MS		+	+	LFQ intensity N30min_LFQ intensity C30min;LFQ intensity N60min_LFQ intensity C60min	9	9	9	47.7	47.7
Q88R72	tr|Q88R72|Q88R72_PSEPK YiiD_C domain-containing protein OS=Pseudomonas putida (strain ATCC 47054 / DSM 6125 / CFBP 8728 / NCIMB 11950 / KT2440) OX=160488 GN=PP_0262 PE=4 SV=1	0.249301	0.196363	0.0906798	27.3379	27.5666	27.2241	27.7027	27.5907	27.6328	27.7053	27.6029	27.5328	27.7478	27.4667	27.662	27.8021	27.9136	27.7996	27.6074	27.7939	27.7118	By MS/MS	By MS/MS	By MS/MS	By MS/MS	By MS/MS	By MS/MS	By MS/MS	By MS/MS	By MS/MS	By MS/MS	By MS/MS	By MS/MS	By MS/MS	By MS/MS	By MS/MS	By MS/MS	By MS/MS	By MS/MS		+		LFQ intensity N30min_LFQ intensity C30min	5	5	5	55	55
Q88RK7	tr|Q88RK7|Q88RK7_PSEPK Uncharacterized protein OS=Pseudomonas putida (strain ATCC 47054 / DSM 6125 / CFBP 8728 / NCIMB 11950 / KT2440) OX=160488 GN=PP_0122 PE=4 SV=1	0.245191	1.11112	1.1856	27.0932	26.3036	26.9909	26.548	26.5235	26.3982	26.5033	26.7984	26.9579	27.0821	27.3083	26.7327	27.7809	27.5384	27.4838	28.0577	28.0637	27.695	By MS/MS	By MS/MS	By MS/MS	By MS/MS	By MS/MS	By MS/MS	By MS/MS	By MS/MS	By MS/MS	By MS/MS	By MS/MS	By MS/MS	By MS/MS	By MS/MS	By MS/MS	By MS/MS	By MS/MS	By MS/MS		+	+	LFQ intensity N30min_LFQ intensity C30min;LFQ intensity N60min_LFQ intensity C60min	3	3	3	32.6	32.6
Q88C64	tr|Q88C64|Q88C64_PSEPK Uncharacterized protein OS=Pseudomonas putida (strain ATCC 47054 / DSM 6125 / CFBP 8728 / NCIMB 11950 / KT2440) OX=160488 GN=PP_5319 PE=4 SV=1	0.237014	0.233168	0.316795	27.6921	27.7884	27.6962	27.4144	27.4879	27.6724	27.4166	27.4296	27.3449	27.8805	28.0468	27.9604	27.7414	27.9258	27.607	27.7203	27.6435	27.7776	By MS/MS	By MS/MS	By MS/MS	By MS/MS	By MS/MS	By MS/MS	By MS/MS	By MS/MS	By MS/MS	By MS/MS	By MS/MS	By MS/MS	By MS/MS	By MS/MS	By MS/MS	By MS/MS	By MS/MS	By MS/MS			+	LFQ intensity N60min_LFQ intensity C60min	4	4	4	31.9	31.9
Q88N16	tr|Q88N16|Q88N16_PSEPK Alpha-ketoglutarate permease OS=Pseudomonas putida (strain ATCC 47054 / DSM 6125 / CFBP 8728 / NCIMB 11950 / KT2440) OX=160488 GN=kgtP PE=4 SV=1	0.234804	-0.72073	-0.799723	26.8545	26.7807	26.7433	27.3438	27.6444	27.3906	27.2951	27.2722	27.4439	27.2177	26.8347	27.0304	26.9952	26.4999	26.7214	26.6027	26.4605	26.5488	By MS/MS	By MS/MS	By MS/MS	By MS/MS	By MS/MS	By MS/MS	By MS/MS	By MS/MS	By MS/MS	By MS/MS	By MS/MS	By MS/MS	By MS/MS	By MS/MS	By MS/MS	By MS/MS	By MS/MS	By MS/MS		+	+	LFQ intensity N30min_LFQ intensity C30min;LFQ intensity N60min_LFQ intensity C60min	2	2	2	6.6	6.6
Q88FI1	tr|Q88FI1|Q88FI1_PSEPK Secretin_N domain-containing protein OS=Pseudomonas putida (strain ATCC 47054 / DSM 6125 / CFBP 8728 / NCIMB 11950 / KT2440) OX=160488 GN=PP_4115 PE=3 SV=1	0.234766	0.490873	0.527764	26.3184	26.5488	26.4299	26.2785	26.1765	26.2276	26.4373	26.3552	26.308	26.5577	26.6241	26.8196	26.6415	26.697	26.8167	26.8119	26.9994	26.8726	By MS/MS	By MS/MS	By MS/MS	By MS/MS	By MS/MS	By MS/MS	By MS/MS	By MS/MS	By MS/MS	By MS/MS	By MS/MS	By MS/MS	By MS/MS	By MS/MS	By MS/MS	By MS/MS	By MS/MS	By MS/MS		+	+	LFQ intensity N30min_LFQ intensity C30min;LFQ intensity N60min_LFQ intensity C60min	3	3	3	13.1	13.1
Q88QS9	tr|Q88QS9|Q88QS9_PSEPK Nitrogen regulation protein B OS=Pseudomonas putida (strain ATCC 47054 / DSM 6125 / CFBP 8728 / NCIMB 11950 / KT2440) OX=160488 GN=PP_0409 PE=4 SV=1	0.233214	1.1062	1.53923	24.5988	24.598	25.2272	24.9123	23.5472	24.9587	25.305	24.6658	24.8437	NaN	25.4365	24.6459	25.631	25.7305	25.3752	26.3775	26.5875	26.4673	By matching	By matching	By matching	By matching	By matching	By MS/MS	By MS/MS	By matching	By matching		By MS/MS	By matching	By MS/MS	By matching	By MS/MS	By MS/MS	By MS/MS	By MS/MS			+	LFQ intensity N60min_LFQ intensity C60min	3	3	3	5.2	5.2
Q88BZ2	tr|Q88BZ2|Q88BZ2_PSEPK Uncharacterized protein OS=Pseudomonas putida (strain ATCC 47054 / DSM 6125 / CFBP 8728 / NCIMB 11950 / KT2440) OX=160488 GN=PP_5391 PE=4 SV=1	0.23282	0.54349	0.935996	31.619	31.6174	31.4942	31.4214	31.3999	31.4481	31.3274	31.3932	31.2815	31.8539	31.7064	31.8688	32.0265	31.9861	31.8873	32.2089	32.3338	32.2673	By MS/MS	By MS/MS	By MS/MS	By MS/MS	By MS/MS	By MS/MS	By MS/MS	By MS/MS	By MS/MS	By MS/MS	By MS/MS	By MS/MS	By MS/MS	By MS/MS	By MS/MS	By MS/MS	By MS/MS	By MS/MS		+	+	LFQ intensity N30min_LFQ intensity C30min;LFQ intensity N60min_LFQ intensity C60min	5	5	5	31.6	31.6
Q88C18	tr|Q88C18|Q88C18_PSEPK Putative fatty acid methyltransferase OS=Pseudomonas putida (strain ATCC 47054 / DSM 6125 / CFBP 8728 / NCIMB 11950 / KT2440) OX=160488 GN=PP_5365 PE=3 SV=1	0.232053	0.314276	0.59641	29.1287	28.7861	29.2445	28.8734	28.9337	28.7477	28.7278	28.65	28.7893	29.4745	29.2493	29.1316	29.1447	29.0973	29.2556	29.3243	29.3998	29.2323	By MS/MS	By MS/MS	By MS/MS	By MS/MS	By MS/MS	By MS/MS	By MS/MS	By MS/MS	By MS/MS	By MS/MS	By MS/MS	By MS/MS	By MS/MS	By MS/MS	By MS/MS	By MS/MS	By MS/MS	By MS/MS		+	+	LFQ intensity N30min_LFQ intensity C30min;LFQ intensity N60min_LFQ intensity C60min	7	7	7	24.8	24.8
Q88CG9	tr|Q88CG9|Q88CG9_PSEPK Oxidoreductase, iron-sulfur-binding OS=Pseudomonas putida (strain ATCC 47054 / DSM 6125 / CFBP 8728 / NCIMB 11950 / KT2440) OX=160488 GN=PP_5212 PE=4 SV=1	0.225738	-0.354774	-0.359902	26.9369	27.2925	26.6439	27.1402	27.2363	27.3221	27.2522	27.0466	27.0235	26.9518	27.2118	27.3869	26.882	26.7777	26.9745	26.5882	26.6371	27.0172	By MS/MS	By MS/MS	By MS/MS	By MS/MS	By MS/MS	By MS/MS	By MS/MS	By MS/MS	By MS/MS	By MS/MS	By MS/MS	By MS/MS	By MS/MS	By MS/MS	By MS/MS	By MS/MS	By MS/MS	By MS/MS		+		LFQ intensity N30min_LFQ intensity C30min	4	4	4	13.7	13.7
A0A140FWQ2	tr|A0A140FWQ2|A0A140FWQ2_PSEPK Uncharacterized protein OS=Pseudomonas putida (strain ATCC 47054 / DSM 6125 / CFBP 8728 / NCIMB 11950 / KT2440) OX=160488 GN=PP_5700 PE=4 SV=1	0.223365	0.676765	0.781601	30.2055	30.0756	30.337	30.1327	30.0112	29.9464	30.5284	30.5655	30.4091	30.5493	30.3959	30.343	30.7596	30.7857	30.5753	31.2083	31.4234	31.2162	By MS/MS	By MS/MS	By MS/MS	By MS/MS	By MS/MS	By MS/MS	By MS/MS	By MS/MS	By MS/MS	By MS/MS	By MS/MS	By MS/MS	By MS/MS	By MS/MS	By MS/MS	By MS/MS	By MS/MS	By MS/MS		+	+	LFQ intensity N30min_LFQ intensity C30min;LFQ intensity N60min_LFQ intensity C60min	4	4	4	53.9	53.9
Q88FE3	tr|Q88FE3|Q88FE3_PSEPK Putative class 3 aminotransferase OS=Pseudomonas putida (strain ATCC 47054 / DSM 6125 / CFBP 8728 / NCIMB 11950 / KT2440) OX=160488 GN=PP_4154 PE=4 SV=2	0.220667	0.443729	0.782401	27.4713	27.6389	27.7003	27.6135	27.601	27.7238	27.1874	27.4779	27.3652	27.8704	27.8908	27.7113	28.1605	28.157	27.9519	28.1021	28.1558	28.1198	By MS/MS	By MS/MS	By MS/MS	By MS/MS	By MS/MS	By MS/MS	By MS/MS	By MS/MS	By MS/MS	By MS/MS	By MS/MS	By MS/MS	By MS/MS	By MS/MS	By MS/MS	By MS/MS	By MS/MS	By MS/MS		+	+	LFQ intensity N30min_LFQ intensity C30min;LFQ intensity N60min_LFQ intensity C60min	5	5	5	7	7
Q88H18	tr|Q88H18|Q88H18_PSEPK Putative NAD(P)-binding oxidoreductase with NAD(P)-binding Rossmann-fold domain OS=Pseudomonas putida (strain ATCC 47054 / DSM 6125 / CFBP 8728 / NCIMB 11950 / KT2440) OX=160488 GN=PP_3547 PE=4 SV=2	0.220103	0.460029	0.5785	27.8211	27.8674	28.24	27.928	27.8382	27.7667	27.7045	27.8797	27.9928	28.3067	28.2874	27.9947	28.5317	28.1751	28.2062	28.5308	28.5748	28.2069	By MS/MS	By MS/MS	By MS/MS	By MS/MS	By MS/MS	By MS/MS	By MS/MS	By MS/MS	By MS/MS	By MS/MS	By MS/MS	By MS/MS	By MS/MS	By MS/MS	By MS/MS	By MS/MS	By MS/MS	By MS/MS			+	LFQ intensity N60min_LFQ intensity C60min	6	6	6	19.8	19.8
Q88EY1	tr|Q88EY1|Q88EY1_PSEPK Holocytochrome c synthetase subunit OS=Pseudomonas putida (strain ATCC 47054 / DSM 6125 / CFBP 8728 / NCIMB 11950 / KT2440) OX=160488 GN=ccmG PE=3 SV=1	0.218274	0.600473	0.823787	27.767	27.4146	27.2335	27.7437	27.4273	27.6375	27.8855	27.6034	27.6043	27.5144	27.8348	27.7207	28.058	28.2552	28.2968	28.5349	28.4557	28.5741	By MS/MS	By MS/MS	By MS/MS	By MS/MS	By MS/MS	By MS/MS	By MS/MS	By MS/MS	By MS/MS	By MS/MS	By MS/MS	By MS/MS	By MS/MS	By MS/MS	By MS/MS	By MS/MS	By MS/MS	By MS/MS		+	+	LFQ intensity N30min_LFQ intensity C30min;LFQ intensity N60min_LFQ intensity C60min	3	3	3	23	23
Q88L83	tr|Q88L83|Q88L83_PSEPK Putative bifunctional enzyme: sugar-phosphatase/mannitol-1-phosphate 5-dehydrogenase OS=Pseudomonas putida (strain ATCC 47054 / DSM 6125 / CFBP 8728 / NCIMB 11950 / KT2440) OX=160488 GN=PP_2052 PE=4 SV=1	0.215975	-0.280975	-0.751378	30.0226	29.9631	29.9585	30.3514	30.3152	30.0766	30.6284	30.45	30.4626	30.2459	30.1556	30.1906	29.9833	29.9915	29.9255	29.821	29.803	29.6629	By MS/MS	By MS/MS	By MS/MS	By MS/MS	By MS/MS	By MS/MS	By MS/MS	By MS/MS	By MS/MS	By MS/MS	By MS/MS	By MS/MS	By MS/MS	By MS/MS	By MS/MS	By MS/MS	By MS/MS	By MS/MS			+	LFQ intensity N60min_LFQ intensity C60min	14	14	14	18.8	18.8
Q88FS3	tr|Q88FS3|Q88FS3_PSEPK Cold shock-like protein CspD OS=Pseudomonas putida (strain ATCC 47054 / DSM 6125 / CFBP 8728 / NCIMB 11950 / KT2440) OX=160488 GN=cspD PE=4 SV=1	0.213131	0.124307	0.249835	27.9572	28.3207	28.222	28.1668	28.0537	28.2475	28.3017	28.4434	28.3494	28.2354	28.3259	28.5781	28.2201	28.3655	28.2554	28.5416	28.6958	28.6066	By MS/MS	By MS/MS	By MS/MS	By MS/MS	By MS/MS	By MS/MS	By MS/MS	By MS/MS	By MS/MS	By MS/MS	By MS/MS	By MS/MS	By MS/MS	By MS/MS	By MS/MS	By MS/MS	By MS/MS	By MS/MS			+	LFQ intensity N60min_LFQ intensity C60min	4	4	4	46.6	46.6
Q88LG2	tr|Q88LG2|Q88LG2_PSEPK Uncharacterized protein OS=Pseudomonas putida (strain ATCC 47054 / DSM 6125 / CFBP 8728 / NCIMB 11950 / KT2440) OX=160488 GN=PP_1971 PE=4 SV=1	0.206889	-0.120451	-0.363246	25.9497	25.9384	25.8054	25.5214	26.1464	26.2535	25.9673	26.217	26.0204	26.2132	25.7927	26.3083	25.7311	25.5814	26.2474	25.7539	25.6212	25.7399	By MS/MS	By MS/MS	By MS/MS	By MS/MS	By MS/MS	By MS/MS	By MS/MS	By MS/MS	By MS/MS	By MS/MS	By MS/MS	By MS/MS	By MS/MS	By MS/MS	By MS/MS	By MS/MS	By MS/MS	By MS/MS			+	LFQ intensity N60min_LFQ intensity C60min	2	2	2	14.1	14.1
Q88I78	tr|Q88I78|Q88I78_PSEPK 3-oxoadipate CoA-transferase OS=Pseudomonas putida (strain ATCC 47054 / DSM 6125 / CFBP 8728 / NCIMB 11950 / KT2440) OX=160488 GN=atoB PE=3 SV=1	0.205259	0.440737	0.0555547	27.5967	27.7024	27.8786	27.2827	27.2196	27.4271	27.5728	27.5507	27.3018	27.8541	28.087	27.8523	27.7341	27.7437	27.7738	27.3708	27.4665	27.7546	By MS/MS	By MS/MS	By MS/MS	By MS/MS	By MS/MS	By MS/MS	By MS/MS	By matching	By MS/MS	By MS/MS	By MS/MS	By MS/MS	By MS/MS	By MS/MS	By MS/MS	By MS/MS	By MS/MS	By MS/MS		+		LFQ intensity N30min_LFQ intensity C30min	2	2	2	17.4	17.4
Q88RL3	tr|Q88RL3|Q88RL3_PSEPK Putative lipoprotein OS=Pseudomonas putida (strain ATCC 47054 / DSM 6125 / CFBP 8728 / NCIMB 11950 / KT2440) OX=160488 GN=PP_0116 PE=4 SV=1	0.198564	0.725018	0.237981	30.7578	30.4352	30.9061	30.3714	30.4416	30.115	30.6178	30.5762	30.8089	30.9555	31.1059	30.6335	31.1086	30.9942	31.0003	30.8244	30.9748	30.9176	By MS/MS	By MS/MS	By MS/MS	By MS/MS	By MS/MS	By MS/MS	By MS/MS	By MS/MS	By MS/MS	By MS/MS	By MS/MS	By MS/MS	By MS/MS	By MS/MS	By MS/MS	By MS/MS	By MS/MS	By MS/MS		+		LFQ intensity N30min_LFQ intensity C30min	4	4	4	16.6	16.6
Q88D07	tr|Q88D07|Q88D07_PSEPK Glutamine transport ATP-binding protein GlnQ OS=Pseudomonas putida (strain ATCC 47054 / DSM 6125 / CFBP 8728 / NCIMB 11950 / KT2440) OX=160488 GN=glnQ PE=3 SV=1	0.195834	-0.357876	-0.115138	26.3781	27.1503	26.6657	26.866	27.0196	27.069	26.5797	26.7415	26.6092	26.888	26.6964	27.1971	26.7027	26.646	26.5323	26.5116	26.3434	26.73	By MS/MS	By MS/MS	By MS/MS	By MS/MS	By MS/MS	By MS/MS	By MS/MS	By MS/MS	By MS/MS	By MS/MS	By MS/MS	By MS/MS	By MS/MS	By MS/MS	By MS/MS	By MS/MS	By MS/MS	By MS/MS		+		LFQ intensity N30min_LFQ intensity C30min	2	2	2	9	9
Q88D94	tr|Q88D94|Q88D94_PSEPK Uncharacterized protein OS=Pseudomonas putida (strain ATCC 47054 / DSM 6125 / CFBP 8728 / NCIMB 11950 / KT2440) OX=160488 GN=PP_4933 PE=4 SV=1	0.190906	0.372012	0.310956	27.8535	27.459	27.9449	27.6447	27.6261	27.6499	27.4572	27.6305	27.7365	27.939	28.1146	27.7765	28.0829	27.9725	27.9814	27.835	28.1231	27.7991	By MS/MS	By MS/MS	By MS/MS	By MS/MS	By MS/MS	By MS/MS	By MS/MS	By MS/MS	By MS/MS	By MS/MS	By MS/MS	By MS/MS	By MS/MS	By MS/MS	By MS/MS	By MS/MS	By MS/MS	By MS/MS		+		LFQ intensity N30min_LFQ intensity C30min	6	6	6	19.3	19.3
Q88PV6	tr|Q88PV6|Q88PV6_PSEPK Renalase OS=Pseudomonas putida (strain ATCC 47054 / DSM 6125 / CFBP 8728 / NCIMB 11950 / KT2440) OX=160488 GN=PP_0742 PE=3 SV=1	0.185655	0.270892	0.517164	28.1808	28.3252	28.2413	28.2344	28.1717	28.4478	28.1854	28.0883	28.2762	28.533	28.4315	28.3397	28.6065	28.4523	28.6077	28.6698	28.7394	28.6922	By MS/MS	By MS/MS	By MS/MS	By MS/MS	By MS/MS	By MS/MS	By MS/MS	By MS/MS	By MS/MS	By MS/MS	By MS/MS	By MS/MS	By MS/MS	By MS/MS	By MS/MS	By MS/MS	By MS/MS	By MS/MS			+	LFQ intensity N60min_LFQ intensity C60min	4	4	4	16.2	16.2
Q88P99	tr|Q88P99|Q88P99_PSEPK Lipopolysaccharide export system ATP-binding protein LptB OS=Pseudomonas putida (strain ATCC 47054 / DSM 6125 / CFBP 8728 / NCIMB 11950 / KT2440) OX=160488 GN=lptB PE=3 SV=1	0.184302	0.126933	0.107928	30.2003	30.2534	30.1703	30.2182	30.2144	30.2481	30.2406	30.3401	30.1937	30.3833	30.4808	30.3129	30.3737	30.332	30.3558	30.3535	30.3347	30.4099	By MS/MS	By MS/MS	By MS/MS	By MS/MS	By MS/MS	By MS/MS	By MS/MS	By MS/MS	By MS/MS	By MS/MS	By MS/MS	By MS/MS	By MS/MS	By MS/MS	By MS/MS	By MS/MS	By MS/MS	By MS/MS		+		LFQ intensity N30min_LFQ intensity C30min	6	6	6	32.8	32.8
Q88MC8	tr|Q88MC8|Q88MC8_PSEPK Arsenate reductase OS=Pseudomonas putida (strain ATCC 47054 / DSM 6125 / CFBP 8728 / NCIMB 11950 / KT2440) OX=160488 GN=yfgD PE=3 SV=1	0.183757	0.240712	0.644861	27.8602	28.3715	28.0072	28.1025	28.3937	28.296	27.9694	27.9614	28.1364	28.2732	28.2145	28.3025	28.633	28.4326	28.4487	28.5745	28.8339	28.5934	By MS/MS	By MS/MS	By MS/MS	By MS/MS	By MS/MS	By MS/MS	By MS/MS	By MS/MS	By MS/MS	By MS/MS	By MS/MS	By MS/MS	By MS/MS	By MS/MS	By MS/MS	By MS/MS	By MS/MS	By MS/MS			+	LFQ intensity N60min_LFQ intensity C60min	4	4	4	36.8	36.8
A0A140FVY3	tr|A0A140FVY3|A0A140FVY3_PSEPK Uncharacterized protein OS=Pseudomonas putida (strain ATCC 47054 / DSM 6125 / CFBP 8728 / NCIMB 11950 / KT2440) OX=160488 GN=PP_5439 PE=4 SV=1	0.183611	-0.308796	-0.219569	27.7859	27.9114	27.6457	28.1078	27.9634	28.034	27.9939	27.9679	27.9675	28.0714	27.7388	28.0837	27.805	27.7667	27.6072	27.6351	27.7407	27.8948	By MS/MS	By MS/MS	By MS/MS	By MS/MS	By MS/MS	By MS/MS	By MS/MS	By MS/MS	By MS/MS	By MS/MS	By MS/MS	By MS/MS	By MS/MS	By MS/MS	By MS/MS	By MS/MS	By MS/MS	By MS/MS		+		LFQ intensity N30min_LFQ intensity C30min	2	2	2	19	19
Q88NN0	tr|Q88NN0|Q88NN0_PSEPK Ribonucleoside-diphosphate reductase subunit beta OS=Pseudomonas putida (strain ATCC 47054 / DSM 6125 / CFBP 8728 / NCIMB 11950 / KT2440) OX=160488 GN=nrdB PE=3 SV=1	0.181817	-0.165988	-0.203404	31.0833	31.2949	31.1681	31.3201	31.3574	31.2757	31.2355	31.2554	31.3066	31.394	31.2696	31.4281	31.1126	31.1364	31.2062	31.0709	31.0109	31.1054	By MS/MS	By MS/MS	By MS/MS	By MS/MS	By MS/MS	By MS/MS	By MS/MS	By MS/MS	By MS/MS	By MS/MS	By MS/MS	By MS/MS	By MS/MS	By MS/MS	By MS/MS	By MS/MS	By MS/MS	By MS/MS		+	+	LFQ intensity N30min_LFQ intensity C30min;LFQ intensity N60min_LFQ intensity C60min	13	13	13	43.5	43.5
Q88GV6	tr|Q88GV6|Q88GV6_PSEPK Uncharacterized protein OS=Pseudomonas putida (strain ATCC 47054 / DSM 6125 / CFBP 8728 / NCIMB 11950 / KT2440) OX=160488 GN=PP_3611 PE=4 SV=1	0.177832	0.235269	0.283044	27.1918	27.1793	27.1403	26.8816	27.1109	27.24	26.8629	26.9933	26.9915	27.3684	27.2068	27.4698	27.2517	27.2226	27.464	27.1816	27.2186	27.2967	By MS/MS	By MS/MS	By MS/MS	By MS/MS	By MS/MS	By MS/MS	By MS/MS	By MS/MS	By MS/MS	By MS/MS	By MS/MS	By MS/MS	By MS/MS	By MS/MS	By MS/MS	By MS/MS	By MS/MS	By MS/MS			+	LFQ intensity N60min_LFQ intensity C60min	4	4	4	24.4	24.4
Q88EW4	tr|Q88EW4|Q88EW4_PSEPK Histidine kinase OS=Pseudomonas putida (strain ATCC 47054 / DSM 6125 / CFBP 8728 / NCIMB 11950 / KT2440) OX=160488 GN=cheA PE=4 SV=1	0.17467	0.28065	0.411548	29.7674	29.8665	29.7261	29.7425	29.7368	29.8093	29.7483	29.7375	29.8918	29.9598	29.92	30.0042	30.1031	30.0762	29.9512	30.2079	30.2794	30.125	By MS/MS	By MS/MS	By MS/MS	By MS/MS	By MS/MS	By MS/MS	By MS/MS	By MS/MS	By MS/MS	By MS/MS	By MS/MS	By MS/MS	By MS/MS	By MS/MS	By MS/MS	By MS/MS	By MS/MS	By MS/MS		+	+	LFQ intensity N30min_LFQ intensity C30min;LFQ intensity N60min_LFQ intensity C60min	11	11	11	26.5	26.5
Q88EW8	tr|Q88EW8|Q88EW8_PSEPK ParA family protein OS=Pseudomonas putida (strain ATCC 47054 / DSM 6125 / CFBP 8728 / NCIMB 11950 / KT2440) OX=160488 GN=PP_4334 PE=4 SV=1	0.172535	0.746016	0.00215276	NaN	26.2663	25.9449	25.6185	25.8042	25.82	26.5676	26.5027	26.2672	26.4071	26.1806	26.2466	26.4957	26.3896	26.5953	26.3404	26.3541	26.6495		By MS/MS	By matching	By MS/MS	By matching	By matching	By matching	By MS/MS	By MS/MS	By matching	By MS/MS	By matching	By matching	By MS/MS	By matching	By MS/MS	By MS/MS	By MS/MS		+		LFQ intensity N30min_LFQ intensity C30min	1	1	1	6	6
Q88F34	tr|Q88F34|Q88F34_PSEPK DNA-binding transcriptional dual regulator OS=Pseudomonas putida (strain ATCC 47054 / DSM 6125 / CFBP 8728 / NCIMB 11950 / KT2440) OX=160488 GN=fnrA PE=4 SV=1	0.172527	-0.313235	-0.391469	28.42	28.6638	28.5187	28.6302	28.6617	29.0954	28.8614	28.9783	28.9327	28.7198	28.6643	28.7359	28.4303	28.4423	28.575	28.622	28.4133	28.5627	By MS/MS	By MS/MS	By MS/MS	By MS/MS	By MS/MS	By MS/MS	By MS/MS	By MS/MS	By MS/MS	By MS/MS	By MS/MS	By MS/MS	By MS/MS	By MS/MS	By MS/MS	By MS/MS	By MS/MS	By MS/MS			+	LFQ intensity N60min_LFQ intensity C60min	3	3	3	17.2	17.2
Q88HH9	tr|Q88HH9|Q88HH9_PSEPK Putative 2-ketogluconokinase OS=Pseudomonas putida (strain ATCC 47054 / DSM 6125 / CFBP 8728 / NCIMB 11950 / KT2440) OX=160488 GN=kguK PE=4 SV=1	0.166012	-0.392726	-0.677862	29.3416	29.4702	29.2009	29.7878	29.8008	29.7874	30.131	30.0291	29.8141	29.5928	29.3969	29.521	29.4248	29.3502	29.4228	29.4518	29.1767	29.3121	By MS/MS	By MS/MS	By MS/MS	By MS/MS	By MS/MS	By MS/MS	By MS/MS	By MS/MS	By MS/MS	By MS/MS	By MS/MS	By MS/MS	By MS/MS	By MS/MS	By MS/MS	By MS/MS	By MS/MS	By MS/MS		+	+	LFQ intensity N30min_LFQ intensity C30min;LFQ intensity N60min_LFQ intensity C60min	10	10	10	29.7	29.7
Q88QW9	tr|Q88QW9|Q88QW9_PSEPK Malonyl-[acyl-carrier protein] O-methyltransferase OS=Pseudomonas putida (strain ATCC 47054 / DSM 6125 / CFBP 8728 / NCIMB 11950 / KT2440) OX=160488 GN=bioC PE=3 SV=1	0.165515	-0.925207	-0.865672	28.1781	28.1301	27.4291	28.4998	28.3214	28.3619	28.2322	27.9328	27.9162	28.2906	27.9278	28.0154	27.4866	27.3805	27.5405	27.3113	26.9144	27.2584	By MS/MS	By MS/MS	By MS/MS	By MS/MS	By MS/MS	By MS/MS	By MS/MS	By MS/MS	By MS/MS	By MS/MS	By MS/MS	By MS/MS	By MS/MS	By MS/MS	By MS/MS	By MS/MS	By MS/MS	By MS/MS		+	+	LFQ intensity N30min_LFQ intensity C30min;LFQ intensity N60min_LFQ intensity C60min	3	3	3	12.5	12.5
Q88MP0	tr|Q88MP0|Q88MP0_PSEPK Putative glutathione-dependent thiol reductase OS=Pseudomonas putida (strain ATCC 47054 / DSM 6125 / CFBP 8728 / NCIMB 11950 / KT2440) OX=160488 GN=yffB PE=3 SV=1	0.164974	-0.136051	0.0905418	28.3478	28.158	27.8691	28.1854	28.1363	28.1308	28.1124	28.1212	28.018	28.2577	28.3641	28.2481	28.0181	27.9937	28.0325	28.2833	28.0602	28.1797	By MS/MS	By MS/MS	By MS/MS	By MS/MS	By MS/MS	By MS/MS	By MS/MS	By MS/MS	By MS/MS	By MS/MS	By MS/MS	By MS/MS	By MS/MS	By MS/MS	By MS/MS	By MS/MS	By MS/MS	By MS/MS		+		LFQ intensity N30min_LFQ intensity C30min	2	2	2	16.5	16.5
Q88QV1	tr|Q88QV1|Q88QV1_PSEPK Lysine 2-monooxygenase OS=Pseudomonas putida (strain ATCC 47054 / DSM 6125 / CFBP 8728 / NCIMB 11950 / KT2440) OX=160488 GN=davB PE=4 SV=1	0.163867	0.126347	0.322154	29.2285	29.3212	29.2769	29.2604	29.1824	29.1013	28.9106	28.8377	28.8763	29.449	29.4122	29.457	29.2831	29.346	29.2941	29.1372	29.2093	29.2446	By MS/MS	By MS/MS	By MS/MS	By MS/MS	By MS/MS	By MS/MS	By MS/MS	By MS/MS	By MS/MS	By MS/MS	By MS/MS	By MS/MS	By MS/MS	By MS/MS	By MS/MS	By MS/MS	By MS/MS	By MS/MS			+	LFQ intensity N60min_LFQ intensity C60min	9	9	9	15.9	15.9
Q88GE5	tr|Q88GE5|Q88GE5_PSEPK Transcriptional regulator, LysR family OS=Pseudomonas putida (strain ATCC 47054 / DSM 6125 / CFBP 8728 / NCIMB 11950 / KT2440) OX=160488 GN=PP_3779 PE=3 SV=1	0.163774	-0.639853	-0.747655	26.8623	26.9745	27.2079	27.7137	27.8217	27.7206	28.2745	28.0901	28.0497	27.6783	26.8136	27.0442	27.1127	27.2751	26.9487	26.7831	27.7794	27.6089	By MS/MS	By matching	By MS/MS	By MS/MS	By MS/MS	By MS/MS	By MS/MS	By MS/MS	By MS/MS	By MS/MS	By MS/MS	By MS/MS	By MS/MS	By MS/MS	By MS/MS	By MS/MS	By MS/MS	By MS/MS		+		LFQ intensity N30min_LFQ intensity C30min	2	2	2	8.7	8.7
Q88D21	tr|Q88D21|Q88D21_PSEPK Polyhydroxyalkanoate granule-associated protein GA2 OS=Pseudomonas putida (strain ATCC 47054 / DSM 6125 / CFBP 8728 / NCIMB 11950 / KT2440) OX=160488 GN=PP_5007 PE=4 SV=1	0.163398	0.290965	0.539087	30.6276	30.8008	30.764	30.697	30.8063	30.8322	30.5867	30.6995	30.7435	30.9295	30.8539	30.8992	31.1535	31.0413	31.0137	31.2152	31.2947	31.1371	By MS/MS	By MS/MS	By MS/MS	By MS/MS	By MS/MS	By MS/MS	By MS/MS	By MS/MS	By MS/MS	By MS/MS	By MS/MS	By MS/MS	By MS/MS	By MS/MS	By MS/MS	By MS/MS	By MS/MS	By MS/MS		+	+	LFQ intensity N30min_LFQ intensity C30min;LFQ intensity N60min_LFQ intensity C60min	9	9	9	27.6	27.6
Q88EY0	tr|Q88EY0|Q88EY0_PSEPK Holocytochrome c synthetase OS=Pseudomonas putida (strain ATCC 47054 / DSM 6125 / CFBP 8728 / NCIMB 11950 / KT2440) OX=160488 GN=ccmF PE=3 SV=1	0.163179	0.149734	0.598519	28.4147	28.5529	28.0643	28.5228	28.5688	28.46	28.3409	28.5502	28.273	28.4678	28.5122	28.5415	28.7202	28.6513	28.6293	28.8491	29.0586	29.0521	By MS/MS	By MS/MS	By MS/MS	By MS/MS	By MS/MS	By MS/MS	By MS/MS	By MS/MS	By MS/MS	By MS/MS	By MS/MS	By MS/MS	By MS/MS	By MS/MS	By MS/MS	By MS/MS	By MS/MS	By MS/MS			+	LFQ intensity N60min_LFQ intensity C60min	2	2	2	4.7	4.7
Q88DB5	tr|Q88DB5|Q88DB5_PSEPK DNA topoisomerase 4 subunit A OS=Pseudomonas putida (strain ATCC 47054 / DSM 6125 / CFBP 8728 / NCIMB 11950 / KT2440) OX=160488 GN=parC PE=1 SV=1	0.159216	0.144429	0.0939064	30.6513	30.7474	30.7073	30.6894	30.7995	30.7052	30.7239	30.7198	30.7452	30.9185	30.8848	30.7803	30.8849	30.8681	30.8743	30.8245	30.8118	30.8342	By MS/MS	By MS/MS	By MS/MS	By MS/MS	By MS/MS	By MS/MS	By MS/MS	By MS/MS	By MS/MS	By MS/MS	By MS/MS	By MS/MS	By MS/MS	By MS/MS	By MS/MS	By MS/MS	By MS/MS	By MS/MS			+	LFQ intensity N60min_LFQ intensity C60min	12	12	12	22.2	22.2
Q88QE9	tr|Q88QE9|Q88QE9_PSEPK Aldehyde dehydrogenase OS=Pseudomonas putida (strain ATCC 47054 / DSM 6125 / CFBP 8728 / NCIMB 11950 / KT2440) OX=160488 GN=aldB-I PE=3 SV=1	0.1583	0.253988	0.604145	32.6258	32.6396	32.6234	32.4305	32.4907	32.4445	32.1783	32.2001	32.1975	32.802	32.7306	32.8311	32.652	32.7313	32.7444	32.7424	32.8053	32.8407	By MS/MS	By MS/MS	By MS/MS	By MS/MS	By MS/MS	By MS/MS	By MS/MS	By MS/MS	By MS/MS	By MS/MS	By MS/MS	By MS/MS	By MS/MS	By MS/MS	By MS/MS	By MS/MS	By MS/MS	By MS/MS		+	+	LFQ intensity N30min_LFQ intensity C30min;LFQ intensity N60min_LFQ intensity C60min	18	18	15	47	47
Q88DB7	tr|Q88DB7|Q88DB7_PSEPK Uncharacterized protein OS=Pseudomonas putida (strain ATCC 47054 / DSM 6125 / CFBP 8728 / NCIMB 11950 / KT2440) OX=160488 GN=PP_4910 PE=3 SV=1	0.157005	-0.132381	0.173317	28.4043	28.7124	28.4742	28.5306	28.7041	28.7227	28.5196	28.5136	28.4388	28.6817	28.6015	28.7788	28.6554	28.4004	28.5045	28.7146	28.6306	28.6467	By MS/MS	By MS/MS	By MS/MS	By MS/MS	By MS/MS	By MS/MS	By MS/MS	By MS/MS	By MS/MS	By MS/MS	By MS/MS	By MS/MS	By MS/MS	By MS/MS	By MS/MS	By MS/MS	By MS/MS	By MS/MS			+	LFQ intensity N60min_LFQ intensity C60min	7	7	7	10.5	10.5
Q88QK9	tr|Q88QK9|Q88QK9_PSEPK Catalase OS=Pseudomonas putida (strain ATCC 47054 / DSM 6125 / CFBP 8728 / NCIMB 11950 / KT2440) OX=160488 GN=katA PE=3 SV=1	0.155932	0.753052	1.22545	29.5415	29.7193	29.4499	29.1199	29.3181	29.3117	29.089	28.9847	28.9448	29.7727	29.7635	29.6423	30.0221	29.9446	30.0422	30.1428	30.3768	30.1752	By MS/MS	By MS/MS	By MS/MS	By MS/MS	By MS/MS	By MS/MS	By MS/MS	By MS/MS	By MS/MS	By MS/MS	By MS/MS	By MS/MS	By MS/MS	By MS/MS	By MS/MS	By MS/MS	By MS/MS	By MS/MS		+	+	LFQ intensity N30min_LFQ intensity C30min;LFQ intensity N60min_LFQ intensity C60min	12	12	12	35.7	35.7
Q88MD5	tr|Q88MD5|Q88MD5_PSEPK Ferredoxin--NADP reductase OS=Pseudomonas putida (strain ATCC 47054 / DSM 6125 / CFBP 8728 / NCIMB 11950 / KT2440) OX=160488 GN=fpr-I PE=3 SV=1	0.151808	0.369994	0.579614	32.8328	32.6468	32.8528	32.7504	32.7224	32.721	32.5833	32.6254	32.6425	32.9262	33.0948	32.7669	32.9905	33.1707	33.1427	33.143	33.2633	33.1837	By MS/MS	By MS/MS	By MS/MS	By MS/MS	By MS/MS	By MS/MS	By MS/MS	By MS/MS	By MS/MS	By MS/MS	By MS/MS	By MS/MS	By MS/MS	By MS/MS	By MS/MS	By MS/MS	By MS/MS	By MS/MS		+	+	LFQ intensity N30min_LFQ intensity C30min;LFQ intensity N60min_LFQ intensity C60min	12	12	12	62.5	62.5
Q88PS9	tr|Q88PS9|Q88PS9_PSEPK Sensor histidine kinase OS=Pseudomonas putida (strain ATCC 47054 / DSM 6125 / CFBP 8728 / NCIMB 11950 / KT2440) OX=160488 GN=PP_0769 PE=4 SV=1	0.151659	0.234966	0.497381	28.6292	28.563	29.0852	28.6812	28.8504	28.6507	28.5709	28.5223	28.4903	29.065	28.8984	28.769	28.8601	29.1208	28.9062	29.0037	29.1353	28.9367	By MS/MS	By MS/MS	By MS/MS	By MS/MS	By MS/MS	By MS/MS	By MS/MS	By MS/MS	By MS/MS	By MS/MS	By MS/MS	By MS/MS	By MS/MS	By MS/MS	By MS/MS	By MS/MS	By MS/MS	By MS/MS			+	LFQ intensity N60min_LFQ intensity C60min	5	5	5	31.3	31.3
Q88MH1	tr|Q88MH1|Q88MH1_PSEPK Skp-like protein OS=Pseudomonas putida (strain ATCC 47054 / DSM 6125 / CFBP 8728 / NCIMB 11950 / KT2440) OX=160488 GN=PP_1600 PE=3 SV=1	0.151201	-0.228245	-0.130126	31.8399	32.1535	31.8409	32.1643	32.197	32.1485	32.0321	32.0104	32.0053	32.0503	32.0018	32.2358	31.9581	31.9182	31.9488	31.9	31.8464	31.9109	By MS/MS	By MS/MS	By MS/MS	By MS/MS	By MS/MS	By MS/MS	By MS/MS	By MS/MS	By MS/MS	By MS/MS	By MS/MS	By MS/MS	By MS/MS	By MS/MS	By MS/MS	By MS/MS	By MS/MS	By MS/MS		+	+	LFQ intensity N30min_LFQ intensity C30min;LFQ intensity N60min_LFQ intensity C60min	7	7	7	35.3	35.3
Q88IA7	tr|Q88IA7|Q88IA7_PSEPK DotU domain-containing protein OS=Pseudomonas putida (strain ATCC 47054 / DSM 6125 / CFBP 8728 / NCIMB 11950 / KT2440) OX=160488 GN=PP_3092 PE=4 SV=1	0.149722	0.266866	0.558588	25.8972	25.6524	25.8789	25.7261	26.0471	25.8417	25.6494	25.4461	25.7979	26.0212	26.0232	25.8333	26.075	26.0554	26.285	26.3567	26.0805	26.132	By MS/MS	By MS/MS	By MS/MS	By MS/MS	By MS/MS	By MS/MS	By MS/MS	By MS/MS	By MS/MS	By MS/MS	By MS/MS	By MS/MS	By MS/MS	By MS/MS	By MS/MS	By MS/MS	By MS/MS	By MS/MS			+	LFQ intensity N60min_LFQ intensity C60min	1	1	1	8.4	8.4
Q88KD5	tr|Q88KD5|Q88KD5_PSEPK Response regulator receiver protein OS=Pseudomonas putida (strain ATCC 47054 / DSM 6125 / CFBP 8728 / NCIMB 11950 / KT2440) OX=160488 GN=PP_2355 PE=4 SV=1	0.149445	0.483494	0.113518	28.5024	28.632	28.4729	28.4032	28.397	28.3131	28.6486	28.4199	28.6603	28.6472	28.5319	28.8766	28.794	28.8019	28.968	28.7506	28.6766	28.6422	By MS/MS	By MS/MS	By MS/MS	By MS/MS	By MS/MS	By MS/MS	By MS/MS	By MS/MS	By MS/MS	By MS/MS	By MS/MS	By MS/MS	By MS/MS	By MS/MS	By MS/MS	By MS/MS	By MS/MS	By MS/MS		+		LFQ intensity N30min_LFQ intensity C30min	6	6	6	46.4	46.4
Q88E11	tr|Q88E11|Q88E11_PSEPK Zinc metalloprotease OS=Pseudomonas putida (strain ATCC 47054 / DSM 6125 / CFBP 8728 / NCIMB 11950 / KT2440) OX=160488 GN=ypfJ PE=4 SV=1	0.148799	0.0131938	0.429792	25.7573	25.6309	25.9979	26.0131	25.7825	26.1479	25.72	25.7041	25.8437	26.0814	26.0168	25.7344	26.0774	25.9646	25.9412	26.0804	26.2547	26.222	By MS/MS	By MS/MS	By MS/MS	By MS/MS	By MS/MS	By MS/MS	By MS/MS	By MS/MS	By MS/MS	By MS/MS	By MS/MS	By MS/MS	By MS/MS	By MS/MS	By MS/MS	By MS/MS	By MS/MS	By MS/MS			+	LFQ intensity N60min_LFQ intensity C60min	2	2	2	7.6	7.6
Q88I47	tr|Q88I47|Q88I47_PSEPK Lipid A deacylase OS=Pseudomonas putida (strain ATCC 47054 / DSM 6125 / CFBP 8728 / NCIMB 11950 / KT2440) OX=160488 GN=pagL-II PE=3 SV=2	0.146137	-0.429026	-0.265697	28.9782	29.1127	29.0319	29.3781	29.3013	29.4151	29.2896	29.1268	29.3372	29.0605	29.1991	29.3016	28.8741	28.9833	28.9501	29.0202	28.8838	29.0526	By MS/MS	By MS/MS	By MS/MS	By MS/MS	By MS/MS	By MS/MS	By MS/MS	By MS/MS	By MS/MS	By MS/MS	By MS/MS	By MS/MS	By MS/MS	By MS/MS	By MS/MS	By MS/MS	By MS/MS	By MS/MS		+		LFQ intensity N30min_LFQ intensity C30min	2	2	2	11.6	11.6
Q8KQ23;Q88D25	tr|Q8KQ23|Q8KQ23_PSEPU PHA synthase 1 OS=Pseudomonas putida OX=303 GN=phaC1 PE=4 SV=1;tr|Q88D25|Q88D25_PSEPK Poly(3-hydroxyalkanoate) polymerase 1 OS=Pseudomonas putida (strain ATCC 47054 / DSM 6125 / CFBP 8728 / NCIMB 11950 / KT2440) OX=160488 GN=phaA PE=	0.144991	0.22525	0.284524	28.7614	29.0472	28.8852	28.9025	28.7211	29.1184	28.9599	28.8775	28.943	29.1578	28.8674	29.1036	29.2118	29.1188	29.087	29.3057	29.1227	29.2056	By MS/MS	By MS/MS	By MS/MS	By MS/MS	By MS/MS	By MS/MS	By MS/MS	By MS/MS	By MS/MS	By MS/MS	By MS/MS	By MS/MS	By MS/MS	By MS/MS	By MS/MS	By MS/MS	By MS/MS	By MS/MS			+	LFQ intensity N60min_LFQ intensity C60min	7	7	7	20.8	20.8
Q88PG7	tr|Q88PG7|Q88PG7_PSEPK Glycine-glutamate dipeptide porin OS=Pseudomonas putida (strain ATCC 47054 / DSM 6125 / CFBP 8728 / NCIMB 11950 / KT2440) OX=160488 GN=opdP PE=3 SV=1	0.143109	0.181584	0.291456	30.5709	30.3988	30.4239	30.147	30.2233	30.2665	29.9517	30.016	30.1332	30.6298	30.6088	30.5844	30.4931	30.3282	30.3602	30.3661	30.3359	30.2733	By MS/MS	By MS/MS	By MS/MS	By MS/MS	By MS/MS	By MS/MS	By MS/MS	By MS/MS	By MS/MS	By MS/MS	By MS/MS	By MS/MS	By MS/MS	By MS/MS	By MS/MS	By MS/MS	By MS/MS	By MS/MS			+	LFQ intensity N60min_LFQ intensity C60min	9	9	9	26.1	26.1
Q88KI0	tr|Q88KI0|Q88KI0_PSEPK Methyl-accepting chemotaxis transducer OS=Pseudomonas putida (strain ATCC 47054 / DSM 6125 / CFBP 8728 / NCIMB 11950 / KT2440) OX=160488 GN=PP_2310 PE=4 SV=1	0.142167	0.0989056	0.844046	28.5107	28.349	28.3127	28.5558	28.4966	28.5673	28.1129	28.0995	28.1399	28.5297	28.5998	28.4694	28.6701	28.6325	28.6138	29.0246	28.9286	28.9313	By MS/MS	By MS/MS	By MS/MS	By MS/MS	By MS/MS	By MS/MS	By MS/MS	By MS/MS	By MS/MS	By MS/MS	By MS/MS	By MS/MS	By MS/MS	By MS/MS	By MS/MS	By MS/MS	By MS/MS	By MS/MS			+	LFQ intensity N60min_LFQ intensity C60min	7	6	6	25.8	23.8
Q88PD6	tr|Q88PD6|Q88PD6_PSEPK GGDEF domain protein OS=Pseudomonas putida (strain ATCC 47054 / DSM 6125 / CFBP 8728 / NCIMB 11950 / KT2440) OX=160488 GN=PP_0914 PE=4 SV=1	0.138857	0.308144	0.34388	29.8437	29.6628	29.7492	29.6224	29.7387	29.6489	29.6866	29.7265	29.834	29.9355	29.9292	29.8075	29.9796	29.952	30.0028	30.0623	30.1392	30.0774	By MS/MS	By MS/MS	By MS/MS	By MS/MS	By MS/MS	By MS/MS	By MS/MS	By MS/MS	By MS/MS	By MS/MS	By MS/MS	By MS/MS	By MS/MS	By MS/MS	By MS/MS	By MS/MS	By MS/MS	By MS/MS		+	+	LFQ intensity N30min_LFQ intensity C30min;LFQ intensity N60min_LFQ intensity C60min	6	6	6	12.7	12.7
Q88LA8	tr|Q88LA8|Q88LA8_PSEPK Uncharacterized protein OS=Pseudomonas putida (strain ATCC 47054 / DSM 6125 / CFBP 8728 / NCIMB 11950 / KT2440) OX=160488 GN=PP_2027 PE=4 SV=1	0.137064	0.512083	0.282263	26.6331	25.8006	26.8663	26.0799	26.2791	26.2318	26.3948	25.9821	26.796	26.613	26.8776	26.2207	26.6098	26.8706	26.6466	26.7462	26.7248	26.5487	By MS/MS	By MS/MS	By MS/MS	By MS/MS	By MS/MS	By MS/MS	By MS/MS	By MS/MS	By MS/MS	By MS/MS	By MS/MS	By MS/MS	By MS/MS	By MS/MS	By MS/MS	By MS/MS	By MS/MS	By MS/MS		+		LFQ intensity N30min_LFQ intensity C30min	3	3	3	8.3	8.3
Q88MB3	tr|Q88MB3|Q88MB3_PSEPK Putative Dehydrogenase subunit OS=Pseudomonas putida (strain ATCC 47054 / DSM 6125 / CFBP 8728 / NCIMB 11950 / KT2440) OX=160488 GN=PP_1661 PE=4 SV=1	0.134031	-0.0765235	0.269141	25.7066	25.6535	25.6657	25.6429	25.5688	25.5919	25.3127	25.2778	25.3695	25.8904	25.5015	26.036	25.4239	25.4638	25.6863	25.5158	25.5738	25.6778	By MS/MS	By MS/MS	By MS/MS	By MS/MS	By MS/MS	By MS/MS	By MS/MS	By MS/MS	By MS/MS	By MS/MS	By MS/MS	By MS/MS	By MS/MS	By MS/MS	By MS/MS	By MS/MS	By MS/MS	By MS/MS			+	LFQ intensity N60min_LFQ intensity C60min	2	2	2	3.5	3.5
Q88IZ6	tr|Q88IZ6|Q88IZ6_PSEPK Uncharacterized protein OS=Pseudomonas putida (strain ATCC 47054 / DSM 6125 / CFBP 8728 / NCIMB 11950 / KT2440) OX=160488 GN=PP_2853 PE=4 SV=1	0.133137	0.306329	0.533145	26.8811	27.0252	26.856	26.1232	26.7369	26.8043	26.6123	26.3921	26.4892	27.0494	27.1204	26.9919	27.0324	26.6894	26.8615	27.1308	27.0068	26.9555	By MS/MS	By MS/MS	By MS/MS	By MS/MS	By MS/MS	By MS/MS	By MS/MS	By MS/MS	By MS/MS	By MS/MS	By MS/MS	By MS/MS	By MS/MS	By MS/MS	By MS/MS	By MS/MS	By MS/MS	By MS/MS			+	LFQ intensity N60min_LFQ intensity C60min	3	3	3	12.4	12.4
Q88PB7	tr|Q88PB7|Q88PB7_PSEPK Cell shape-determining protein MreB OS=Pseudomonas putida (strain ATCC 47054 / DSM 6125 / CFBP 8728 / NCIMB 11950 / KT2440) OX=160488 GN=mreB PE=3 SV=1	0.132899	-0.216088	-0.164344	31.7661	31.8247	31.4824	31.8923	31.9177	31.9466	31.863	31.8698	31.8231	31.8812	31.714	31.8766	31.7547	31.693	31.6607	31.7723	31.5575	31.7331	By MS/MS	By MS/MS	By MS/MS	By MS/MS	By MS/MS	By MS/MS	By MS/MS	By MS/MS	By MS/MS	By MS/MS	By MS/MS	By MS/MS	By MS/MS	By MS/MS	By MS/MS	By MS/MS	By MS/MS	By MS/MS		+		LFQ intensity N30min_LFQ intensity C30min	12	12	12	34.1	34.1
Q88L53	tr|Q88L53|Q88L53_PSEPK Phosphoenolpyruvate synthase OS=Pseudomonas putida (strain ATCC 47054 / DSM 6125 / CFBP 8728 / NCIMB 11950 / KT2440) OX=160488 GN=ppsA PE=3 SV=1	0.132004	-0.0596581	-0.0553093	33.4859	33.6859	33.4676	33.6222	33.6192	33.6529	33.5664	33.576	33.614	33.7165	33.602	33.7169	33.5873	33.5502	33.5778	33.5282	33.5043	33.558	By MS/MS	By MS/MS	By MS/MS	By MS/MS	By MS/MS	By MS/MS	By MS/MS	By MS/MS	By MS/MS	By MS/MS	By MS/MS	By MS/MS	By MS/MS	By MS/MS	By MS/MS	By MS/MS	By MS/MS	By MS/MS		+		LFQ intensity N30min_LFQ intensity C30min	34	34	34	55	55
Q88I76	tr|Q88I76|Q88I76_PSEPK Putative transcriptional regulator (Cro/CI family) OS=Pseudomonas putida (strain ATCC 47054 / DSM 6125 / CFBP 8728 / NCIMB 11950 / KT2440) OX=160488 GN=PP_3125 PE=4 SV=1	0.130083	-0.468997	-0.00997543	24.8868	25.0752	24.7143	25.1722	25.1415	25.4012	25.1772	24.8592	24.9243	24.9901	24.8741	25.2024	24.7036	24.6891	24.9152	24.6613	25.0613	25.2082	By MS/MS	By MS/MS	By MS/MS	By MS/MS	By MS/MS	By MS/MS	By MS/MS	By MS/MS	By MS/MS	By MS/MS	By MS/MS	By MS/MS	By MS/MS	By MS/MS	By MS/MS	By MS/MS	By MS/MS	By MS/MS		+		LFQ intensity N30min_LFQ intensity C30min	1	1	1	10	10
Q88DN0	tr|Q88DN0|Q88DN0_PSEPK LPS-assembly lipoprotein LptE OS=Pseudomonas putida (strain ATCC 47054 / DSM 6125 / CFBP 8728 / NCIMB 11950 / KT2440) OX=160488 GN=lptE PE=3 SV=1	0.129855	-0.295469	-0.256733	30.5262	30.661	30.3396	30.6808	30.5674	30.693	30.5322	30.5133	30.6713	30.5655	30.5751	30.7758	30.4433	30.2469	30.3644	30.4034	30.2457	30.2976	By MS/MS	By MS/MS	By MS/MS	By MS/MS	By MS/MS	By MS/MS	By MS/MS	By MS/MS	By MS/MS	By MS/MS	By MS/MS	By MS/MS	By MS/MS	By MS/MS	By MS/MS	By MS/MS	By MS/MS	By MS/MS		+	+	LFQ intensity N30min_LFQ intensity C30min;LFQ intensity N60min_LFQ intensity C60min	9	9	9	42.8	42.8
Q88E32	tr|Q88E32|Q88E32_PSEPK Acetyl-CoA acetyltransferase OS=Pseudomonas putida (strain ATCC 47054 / DSM 6125 / CFBP 8728 / NCIMB 11950 / KT2440) OX=160488 GN=yqeF PE=3 SV=1	0.125609	0.11959	0.398888	29.674	29.5971	29.6293	29.4419	29.5446	29.3273	29.1302	29.0499	29.1519	29.7822	29.5585	29.9366	29.6838	29.4133	29.5754	29.4963	29.4553	29.5771	By MS/MS	By MS/MS	By MS/MS	By MS/MS	By MS/MS	By MS/MS	By MS/MS	By MS/MS	By MS/MS	By MS/MS	By MS/MS	By MS/MS	By MS/MS	By MS/MS	By MS/MS	By MS/MS	By MS/MS	By MS/MS			+	LFQ intensity N60min_LFQ intensity C60min	6	6	6	18.6	18.6
Q88JK1	tr|Q88JK1|Q88JK1_PSEPK Universal stress protein family OS=Pseudomonas putida (strain ATCC 47054 / DSM 6125 / CFBP 8728 / NCIMB 11950 / KT2440) OX=160488 GN=PP_2648 PE=3 SV=1	0.123695	0.795697	1.31259	31.4293	31.2547	31.2791	31.1252	31.147	31.1191	30.7622	30.873	30.9365	31.4513	31.4824	31.4004	31.8943	31.9919	31.8922	32.1985	32.2391	32.0718	By MS/MS	By MS/MS	By MS/MS	By MS/MS	By MS/MS	By MS/MS	By MS/MS	By MS/MS	By MS/MS	By MS/MS	By MS/MS	By MS/MS	By MS/MS	By MS/MS	By MS/MS	By MS/MS	By MS/MS	By MS/MS		+	+	LFQ intensity N30min_LFQ intensity C30min;LFQ intensity N60min_LFQ intensity C60min	13	13	13	60.8	60.8
Q88HH7	tr|Q88HH7|Q88HH7_PSEPK 2-ketogluconate utilization repressor OS=Pseudomonas putida (strain ATCC 47054 / DSM 6125 / CFBP 8728 / NCIMB 11950 / KT2440) OX=160488 GN=ptxS PE=1 SV=1	0.121361	-0.387565	-0.518974	28.4951	28.6003	28.4312	29.2686	29.0043	28.9023	29.3048	29.1858	29.2906	28.6375	28.6872	28.566	28.7828	28.6316	28.5981	28.7928	28.663	28.7685	By MS/MS	By MS/MS	By MS/MS	By MS/MS	By MS/MS	By MS/MS	By MS/MS	By MS/MS	By MS/MS	By MS/MS	By MS/MS	By MS/MS	By MS/MS	By MS/MS	By MS/MS	By MS/MS	By MS/MS	By MS/MS			+	LFQ intensity N60min_LFQ intensity C60min	5	5	5	19.2	19.2
Q88H69	tr|Q88H69|Q88H69_PSEPK Short-chain acyl-CoA dehydrogenase OS=Pseudomonas putida (strain ATCC 47054 / DSM 6125 / CFBP 8728 / NCIMB 11950 / KT2440) OX=160488 GN=PP_3492 PE=3 SV=1	0.120956	-0.318112	-0.153931	29.3422	29.5588	29.1953	29.5141	29.4199	29.5888	29.3717	29.4404	29.228	29.5789	29.2679	29.6124	29.3072	29.0919	29.1694	29.2913	29.0377	29.2493	By MS/MS	By MS/MS	By MS/MS	By MS/MS	By MS/MS	By MS/MS	By MS/MS	By MS/MS	By MS/MS	By MS/MS	By MS/MS	By MS/MS	By MS/MS	By MS/MS	By MS/MS	By MS/MS	By MS/MS	By MS/MS		+		LFQ intensity N30min_LFQ intensity C30min	8	8	8	29.2	29.2
Q88DR6	tr|Q88DR6|Q88DR6_PSEPK Glucarate dehydratase OS=Pseudomonas putida (strain ATCC 47054 / DSM 6125 / CFBP 8728 / NCIMB 11950 / KT2440) OX=160488 GN=gudD PE=3 SV=1	0.120563	-0.28502	-0.18246	27.5746	27.5705	27.541	27.6424	27.724	27.5988	27.2542	27.7764	27.8041	27.656	27.7524	27.6394	27.4499	27.2864	27.3738	27.4682	27.3563	27.4629	By MS/MS	By MS/MS	By MS/MS	By MS/MS	By MS/MS	By MS/MS	By MS/MS	By MS/MS	By MS/MS	By MS/MS	By MS/MS	By MS/MS	By MS/MS	By MS/MS	By MS/MS	By MS/MS	By MS/MS	By MS/MS		+		LFQ intensity N30min_LFQ intensity C30min	4	4	4	15.4	15.4
Q88PG2	tr|Q88PG2|Q88PG2_PSEPK Photosynthetic apparatus regulatory protein RegA OS=Pseudomonas putida (strain ATCC 47054 / DSM 6125 / CFBP 8728 / NCIMB 11950 / KT2440) OX=160488 GN=regA PE=4 SV=1	0.117881	0.100538	0.307231	30.2089	30.1654	29.91	30.164	30.2491	30.2429	30.108	30.097	29.9943	30.2123	30.1561	30.2695	30.3738	30.3217	30.262	30.4714	30.2826	30.3669	By MS/MS	By MS/MS	By MS/MS	By MS/MS	By MS/MS	By MS/MS	By MS/MS	By MS/MS	By MS/MS	By MS/MS	By MS/MS	By MS/MS	By MS/MS	By MS/MS	By MS/MS	By MS/MS	By MS/MS	By MS/MS			+	LFQ intensity N60min_LFQ intensity C60min	5	5	5	35.5	35.5
Q88CS0	tr|Q88CS0|Q88CS0_PSEPK Cell division ATP-binding protein FtsE OS=Pseudomonas putida (strain ATCC 47054 / DSM 6125 / CFBP 8728 / NCIMB 11950 / KT2440) OX=160488 GN=ftsE PE=3 SV=1	0.117019	0.0557931	0.188288	29.1238	28.9298	29.1701	29.1796	29.1192	29.2079	29.0336	29.0638	29.1712	29.1189	29.2908	29.165	29.2295	29.2312	29.2133	29.2223	29.3276	29.2836	By MS/MS	By MS/MS	By MS/MS	By MS/MS	By MS/MS	By MS/MS	By MS/MS	By MS/MS	By MS/MS	By MS/MS	By MS/MS	By MS/MS	By MS/MS	By MS/MS	By MS/MS	By MS/MS	By MS/MS	By MS/MS			+	LFQ intensity N60min_LFQ intensity C60min	8	8	8	44.9	44.9
Q88NH1	tr|Q88NH1|Q88NH1_PSEPK Putative Lipoprotein OS=Pseudomonas putida (strain ATCC 47054 / DSM 6125 / CFBP 8728 / NCIMB 11950 / KT2440) OX=160488 GN=PP_1238 PE=4 SV=1	0.116839	0.100723	-0.0376167	32.3152	32.1741	32.24	32.1486	32.1909	32.1633	32.2789	32.2478	32.3289	32.3419	32.4009	32.3371	32.2838	32.2701	32.251	32.2662	32.2373	32.2394	By MS/MS	By MS/MS	By MS/MS	By MS/MS	By MS/MS	By MS/MS	By MS/MS	By MS/MS	By MS/MS	By MS/MS	By MS/MS	By MS/MS	By MS/MS	By MS/MS	By MS/MS	By MS/MS	By MS/MS	By MS/MS		+		LFQ intensity N30min_LFQ intensity C30min	16	16	16	57.4	57.4
Q88KV2	tr|Q88KV2|Q88KV2_PSEPK Universal stress protein family OS=Pseudomonas putida (strain ATCC 47054 / DSM 6125 / CFBP 8728 / NCIMB 11950 / KT2440) OX=160488 GN=PP_2187 PE=4 SV=1	0.113814	0.770762	1.28792	32.2678	32.1971	32.1601	31.9585	31.9091	31.973	31.7132	31.731	31.7824	32.3627	32.3827	32.2211	32.6863	32.7354	32.7312	33.0508	33.0833	32.9562	By MS/MS	By MS/MS	By MS/MS	By MS/MS	By MS/MS	By MS/MS	By MS/MS	By MS/MS	By MS/MS	By MS/MS	By MS/MS	By MS/MS	By MS/MS	By MS/MS	By MS/MS	By MS/MS	By MS/MS	By MS/MS		+	+	LFQ intensity N30min_LFQ intensity C30min;LFQ intensity N60min_LFQ intensity C60min	13	13	13	48.4	48.4
Q88F48	tr|Q88F48|Q88F48_PSEPK Cytochrome c oxidase subunit, cbb3-type OS=Pseudomonas putida (strain ATCC 47054 / DSM 6125 / CFBP 8728 / NCIMB 11950 / KT2440) OX=160488 GN=ccoO-I PE=4 SV=1	0.113534	1.05065	1.48541	26.8003	27.042	26.7826	26.295	26.1407	26.2843	25.9093	26.1635	26.5845	27.0427	27.4927	26.43	27.5704	27.1334	27.1682	27.9134	27.6329	27.5672	By MS/MS	By MS/MS	By MS/MS	By MS/MS	By MS/MS	By MS/MS	By MS/MS	By matching	By MS/MS	By MS/MS	By MS/MS	By MS/MS	By MS/MS	By MS/MS	By MS/MS	By MS/MS	By MS/MS	By MS/MS		+	+	LFQ intensity N30min_LFQ intensity C30min;LFQ intensity N60min_LFQ intensity C60min	3	3	3	17.3	17.3
Q88PD1	tr|Q88PD1|Q88PD1_PSEPK Uncharacterized protein OS=Pseudomonas putida (strain ATCC 47054 / DSM 6125 / CFBP 8728 / NCIMB 11950 / KT2440) OX=160488 GN=PP_0919 PE=4 SV=2	0.113171	0.247019	0.336612	30.0966	30.0841	30.0145	30.0506	29.9644	29.9878	29.9287	29.9929	30.0982	30.1999	30.2035	30.1314	30.3717	30.1915	30.1807	30.4707	30.3019	30.2571	By MS/MS	By MS/MS	By MS/MS	By MS/MS	By MS/MS	By MS/MS	By MS/MS	By MS/MS	By MS/MS	By MS/MS	By MS/MS	By MS/MS	By MS/MS	By MS/MS	By MS/MS	By MS/MS	By MS/MS	By MS/MS			+	LFQ intensity N60min_LFQ intensity C60min	8	8	8	41.5	41.5
Q88QU0	tr|Q88QU0|Q88QU0_PSEPK Protein kinase OS=Pseudomonas putida (strain ATCC 47054 / DSM 6125 / CFBP 8728 / NCIMB 11950 / KT2440) OX=160488 GN=yeaG PE=4 SV=1	0.112674	-0.0147769	0.256788	31.7625	31.9217	31.6593	31.8048	31.7698	31.8529	31.6226	31.6631	31.6598	31.9083	31.8038	31.9693	31.8116	31.8022	31.7694	31.8945	31.9236	31.8978	By MS/MS	By MS/MS	By MS/MS	By MS/MS	By MS/MS	By MS/MS	By MS/MS	By MS/MS	By MS/MS	By MS/MS	By MS/MS	By MS/MS	By MS/MS	By MS/MS	By MS/MS	By MS/MS	By MS/MS	By MS/MS			+	LFQ intensity N60min_LFQ intensity C60min	19	19	19	36.1	36.1
Q88C36	tr|Q88C36|Q88C36_PSEPK Pyruvate carboxylase subunit A OS=Pseudomonas putida (strain ATCC 47054 / DSM 6125 / CFBP 8728 / NCIMB 11950 / KT2440) OX=160488 GN=pycA PE=4 SV=1	0.111842	-0.129017	-0.0254529	33.4919	33.6325	33.3696	33.6616	33.6769	33.5955	33.6148	33.509	33.422	33.57	33.5764	33.6831	33.4888	33.5218	33.5364	33.4805	33.4534	33.5355	By MS/MS	By MS/MS	By MS/MS	By MS/MS	By MS/MS	By MS/MS	By MS/MS	By MS/MS	By MS/MS	By MS/MS	By MS/MS	By MS/MS	By MS/MS	By MS/MS	By MS/MS	By MS/MS	By MS/MS	By MS/MS		+		LFQ intensity N30min_LFQ intensity C30min	22	22	22	53.3	53.3
Q88D20	tr|Q88D20|Q88D20_PSEPK Poly granule-associated protein OS=Pseudomonas putida (strain ATCC 47054 / DSM 6125 / CFBP 8728 / NCIMB 11950 / KT2440) OX=160488 GN=PP_5008 PE=4 SV=1	0.110885	0.480827	0.483097	30.8826	30.6586	30.8853	30.6732	30.8189	30.6105	30.8535	30.9399	30.9748	31.0601	30.8799	30.8192	31.2748	31.0866	31.1838	31.4854	31.3493	31.3828	By MS/MS	By MS/MS	By MS/MS	By MS/MS	By MS/MS	By MS/MS	By MS/MS	By MS/MS	By MS/MS	By MS/MS	By MS/MS	By MS/MS	By MS/MS	By MS/MS	By MS/MS	By MS/MS	By MS/MS	By MS/MS		+	+	LFQ intensity N30min_LFQ intensity C30min;LFQ intensity N60min_LFQ intensity C60min	9	9	9	56.1	56.1
Q88DX5	tr|Q88DX5|Q88DX5_PSEPK RNA polymerase-binding transcription factor DksA OS=Pseudomonas putida (strain ATCC 47054 / DSM 6125 / CFBP 8728 / NCIMB 11950 / KT2440) OX=160488 GN=dksA PE=3 SV=1	0.109653	-0.330831	-0.221748	33.2075	33.5237	33.0424	33.4119	33.4457	33.5165	33.3097	33.3663	33.3395	33.4265	33.1266	33.5494	33.2351	33.0774	33.0691	33.1991	32.9691	33.182	By MS/MS	By MS/MS	By MS/MS	By MS/MS	By MS/MS	By MS/MS	By MS/MS	By MS/MS	By MS/MS	By MS/MS	By MS/MS	By MS/MS	By MS/MS	By MS/MS	By MS/MS	By MS/MS	By MS/MS	By MS/MS		+		LFQ intensity N30min_LFQ intensity C30min	10	10	10	50.7	50.7
Q88NC1	tr|Q88NC1|Q88NC1_PSEPK PhoH family protein OS=Pseudomonas putida (strain ATCC 47054 / DSM 6125 / CFBP 8728 / NCIMB 11950 / KT2440) OX=160488 GN=PP_1291 PE=3 SV=1	0.109308	0.204667	0.372175	29.8645	30.0002	29.9413	29.7621	29.7504	29.7239	29.7867	29.6672	29.59	29.9869	30.088	30.059	29.9207	29.9989	29.9309	29.8659	30.1772	30.1173	By MS/MS	By MS/MS	By MS/MS	By MS/MS	By MS/MS	By MS/MS	By MS/MS	By MS/MS	By MS/MS	By MS/MS	By MS/MS	By MS/MS	By MS/MS	By MS/MS	By MS/MS	By MS/MS	By MS/MS	By MS/MS		+		LFQ intensity N30min_LFQ intensity C30min	7	7	7	22.8	22.8
Q88PQ5	tr|Q88PQ5|Q88PQ5_PSEPK Phosphocarrier protein HPr OS=Pseudomonas putida (strain ATCC 47054 / DSM 6125 / CFBP 8728 / NCIMB 11950 / KT2440) OX=160488 GN=fruB PE=3 SV=1	0.1087	0.0315266	0.260692	30.6747	30.8139	30.7926	30.7258	30.6476	30.7701	30.3811	30.2488	30.3232	30.8287	30.8791	30.8995	30.6775	30.7738	30.7869	30.4912	30.5666	30.6774	By MS/MS	By MS/MS	By MS/MS	By MS/MS	By MS/MS	By MS/MS	By MS/MS	By MS/MS	By MS/MS	By MS/MS	By MS/MS	By MS/MS	By MS/MS	By MS/MS	By MS/MS	By MS/MS	By MS/MS	By MS/MS			+	LFQ intensity N60min_LFQ intensity C60min	14	14	14	25.7	25.7
Q88LU5	tr|Q88LU5|Q88LU5_PSEPK Putative Oxidase OS=Pseudomonas putida (strain ATCC 47054 / DSM 6125 / CFBP 8728 / NCIMB 11950 / KT2440) OX=160488 GN=PP_1832 PE=4 SV=1	0.108585	0.274954	0.341867	28.8198	28.8681	28.8439	28.7404	28.7672	28.7887	28.7891	28.6952	28.6939	28.8971	29.06	28.9005	28.984	28.9853	29.1518	28.9836	29.1252	29.095	By MS/MS	By MS/MS	By MS/MS	By MS/MS	By MS/MS	By MS/MS	By MS/MS	By MS/MS	By MS/MS	By MS/MS	By MS/MS	By MS/MS	By MS/MS	By MS/MS	By MS/MS	By MS/MS	By MS/MS	By MS/MS			+	LFQ intensity N60min_LFQ intensity C60min	7	7	7	52.8	52.8
Q88CA3	tr|Q88CA3|Q88CA3_PSEPK 4-guanidinobutyraldehyde dehydrogenase OS=Pseudomonas putida (strain ATCC 47054 / DSM 6125 / CFBP 8728 / NCIMB 11950 / KT2440) OX=160488 GN=kauB PE=3 SV=1	0.107841	0.17035	0.425673	32.3713	32.7593	32.4173	32.588	32.5634	32.4693	32.3869	32.1945	32.2558	32.6112	32.494	32.7664	32.7251	32.6474	32.7593	32.6256	32.6607	32.8279	By MS/MS	By MS/MS	By MS/MS	By MS/MS	By MS/MS	By MS/MS	By MS/MS	By MS/MS	By MS/MS	By MS/MS	By MS/MS	By MS/MS	By MS/MS	By MS/MS	By MS/MS	By MS/MS	By MS/MS	By MS/MS			+	LFQ intensity N60min_LFQ intensity C60min	11	11	11	33.2	33.2
Q88PI0	tr|Q88PI0|Q88PI0_PSEPK Putative Glycine betaine/carnitine/choline ABC transporter, periplasmic binding protein OS=Pseudomonas putida (strain ATCC 47054 / DSM 6125 / CFBP 8728 / NCIMB 11950 / KT2440) OX=160488 GN=PP_0870 PE=4 SV=1	0.106957	-0.197099	-0.301083	28.461	28.3513	28.1782	28.8345	28.744	28.5511	28.7368	28.6744	28.6632	28.3767	28.5714	28.3633	28.4003	28.6648	28.4733	28.3287	28.4889	28.3535	By MS/MS	By MS/MS	By MS/MS	By MS/MS	By MS/MS	By MS/MS	By MS/MS	By MS/MS	By MS/MS	By MS/MS	By MS/MS	By MS/MS	By MS/MS	By MS/MS	By MS/MS	By MS/MS	By MS/MS	By MS/MS			+	LFQ intensity N60min_LFQ intensity C60min	8	8	8	35.1	35.1
Q88GD6	tr|Q88GD6|Q88GD6_PSEPK Putative Non-ribosomal peptide synthetase OS=Pseudomonas putida (strain ATCC 47054 / DSM 6125 / CFBP 8728 / NCIMB 11950 / KT2440) OX=160488 GN=PP_3788 PE=4 SV=1	0.105515	-0.727254	-1.8983	24.82	24.5966	24.4451	25.3885	25.572	25.4294	25.713	26.0976	25.8672	24.7785	25.008	24.3918	24.7719	24.4985	24.9377	23.9338	NaN	24.0548	By MS/MS	By MS/MS	By MS/MS	By MS/MS	By MS/MS	By MS/MS	By MS/MS	By MS/MS	By MS/MS	By MS/MS	By MS/MS	By MS/MS	By MS/MS	By MS/MS	By MS/MS	By matching		By matching		+	+	LFQ intensity N30min_LFQ intensity C30min;LFQ intensity N60min_LFQ intensity C60min	3	3	3	7	7
Q88DY3	tr|Q88DY3|Q88DY3_PSEPK TfoX_C domain-containing protein OS=Pseudomonas putida (strain ATCC 47054 / DSM 6125 / CFBP 8728 / NCIMB 11950 / KT2440) OX=160488 GN=PP_4685 PE=4 SV=1	0.105366	0.552273	0.72581	26.66	26.6835	26.9792	26.4906	26.4076	26.406	26.2889	26.2474	26.3822	26.7455	26.9287	26.9647	26.9627	26.94	27.0584	26.9018	27.2802	26.9139	By MS/MS	By MS/MS	By MS/MS	By MS/MS	By MS/MS	By MS/MS	By MS/MS	By MS/MS	By MS/MS	By MS/MS	By MS/MS	By MS/MS	By MS/MS	By MS/MS	By MS/MS	By MS/MS	By MS/MS	By MS/MS		+	+	LFQ intensity N30min_LFQ intensity C30min;LFQ intensity N60min_LFQ intensity C60min	2	2	2	29.3	29.3
Q88DY8	tr|Q88DY8|Q88DY8_PSEPK Acetolactate synthase OS=Pseudomonas putida (strain ATCC 47054 / DSM 6125 / CFBP 8728 / NCIMB 11950 / KT2440) OX=160488 GN=ilvI PE=3 SV=1	0.104282	-0.164355	-0.210155	32.952	32.9398	33.0229	33.1483	33.1813	33.1998	33.2301	33.162	33.2515	33.0737	33.0673	33.0865	32.9547	33.0136	33.068	32.9989	32.9982	33.016	By MS/MS	By MS/MS	By MS/MS	By MS/MS	By MS/MS	By MS/MS	By MS/MS	By MS/MS	By MS/MS	By MS/MS	By MS/MS	By MS/MS	By MS/MS	By MS/MS	By MS/MS	By MS/MS	By MS/MS	By MS/MS			+	LFQ intensity N60min_LFQ intensity C60min	21	21	21	36.9	36.9
Q88QU1	tr|Q88QU1|Q88QU1_PSEPK Putative type IV piliation protein OS=Pseudomonas putida (strain ATCC 47054 / DSM 6125 / CFBP 8728 / NCIMB 11950 / KT2440) OX=160488 GN=ycgB PE=4 SV=1	0.104272	-0.0520147	0.476124	28.3111	27.8021	28.5565	27.4105	28.3346	27.7934	27.5427	27.5797	27.5915	28.327	28.4077	28.2478	27.9832	27.3106	28.0887	28.1408	28.1161	27.8854	By MS/MS	By MS/MS	By MS/MS	By MS/MS	By MS/MS	By MS/MS	By MS/MS	By MS/MS	By MS/MS	By MS/MS	By MS/MS	By MS/MS	By MS/MS	By MS/MS	By MS/MS	By MS/MS	By MS/MS	By MS/MS			+	LFQ intensity N60min_LFQ intensity C60min	8	8	8	19.9	19.9
Q88FN5	tr|Q88FN5|Q88FN5_PSEPK Uncharacterized protein OS=Pseudomonas putida (strain ATCC 47054 / DSM 6125 / CFBP 8728 / NCIMB 11950 / KT2440) OX=160488 GN=PP_4054 PE=4 SV=1	0.102552	0.149894	0.260363	29.692	29.8732	29.9292	29.6575	29.8105	29.8347	29.5271	29.4142	29.4047	29.8795	29.9176	30.0049	29.8501	29.9669	29.9354	29.6951	29.7313	29.7008	By MS/MS	By MS/MS	By MS/MS	By MS/MS	By MS/MS	By MS/MS	By MS/MS	By MS/MS	By MS/MS	By MS/MS	By MS/MS	By MS/MS	By MS/MS	By MS/MS	By MS/MS	By MS/MS	By MS/MS	By MS/MS			+	LFQ intensity N60min_LFQ intensity C60min	4	4	4	58.5	58.5
Q88RE6	tr|Q88RE6|Q88RE6_PSEPK Positive alginate biosynthesis regulatory protein OS=Pseudomonas putida (strain ATCC 47054 / DSM 6125 / CFBP 8728 / NCIMB 11950 / KT2440) OX=160488 GN=algR PE=4 SV=1	0.102125	0.247499	0.461608	28.498	28.6253	28.4145	28.2626	28.3834	28.3446	28.2726	28.2562	28.1752	28.6136	28.5571	28.6736	28.6428	28.5063	28.5841	28.6949	28.7097	28.6843	By MS/MS	By MS/MS	By MS/MS	By MS/MS	By MS/MS	By MS/MS	By MS/MS	By MS/MS	By MS/MS	By MS/MS	By MS/MS	By MS/MS	By MS/MS	By MS/MS	By MS/MS	By MS/MS	By MS/MS	By MS/MS		+	+	LFQ intensity N30min_LFQ intensity C30min;LFQ intensity N60min_LFQ intensity C60min	7	7	7	39.7	39.7
Q88D56	tr|Q88D56|Q88D56_PSEPK Membrane-bound lytic murein transglycosylase A OS=Pseudomonas putida (strain ATCC 47054 / DSM 6125 / CFBP 8728 / NCIMB 11950 / KT2440) OX=160488 GN=PP_4971 PE=4 SV=1	0.101822	0.230157	0.308996	27.8179	27.9306	28.1113	27.2278	27.6857	27.6754	27.5191	27.5848	27.6369	28.0744	28.1203	27.9705	27.817	27.7625	27.6998	27.9882	27.8206	27.859	By MS/MS	By MS/MS	By MS/MS	By MS/MS	By MS/MS	By MS/MS	By MS/MS	By MS/MS	By MS/MS	By MS/MS	By MS/MS	By MS/MS	By MS/MS	By MS/MS	By MS/MS	By MS/MS	By MS/MS	By MS/MS			+	LFQ intensity N60min_LFQ intensity C60min	4	4	4	12.2	12.2
Q88LV3	tr|Q88LV3|Q88LV3_PSEPK Smr domain protein OS=Pseudomonas putida (strain ATCC 47054 / DSM 6125 / CFBP 8728 / NCIMB 11950 / KT2440) OX=160488 GN=PP_1824 PE=4 SV=1	0.101615	-0.331929	-0.0765826	27.7987	27.6053	27.5494	27.817	27.7914	27.9364	27.4159	27.7154	27.5159	27.9333	27.6655	27.6594	27.5711	27.4857	27.4922	27.3939	27.5515	27.472	By MS/MS	By MS/MS	By MS/MS	By MS/MS	By MS/MS	By MS/MS	By MS/MS	By MS/MS	By MS/MS	By MS/MS	By MS/MS	By MS/MS	By MS/MS	By MS/MS	By MS/MS	By MS/MS	By MS/MS	By MS/MS		+		LFQ intensity N30min_LFQ intensity C30min	4	4	4	29.6	29.6
Q88PJ1	tr|Q88PJ1|Q88PJ1_PSEPK Putative ketoglutaramate omega-amidase OS=Pseudomonas putida (strain ATCC 47054 / DSM 6125 / CFBP 8728 / NCIMB 11950 / KT2440) OX=160488 GN=PP_0859 PE=4 SV=1	0.101455	0.642863	0.874753	30.1122	30.1065	30.3308	29.9459	30.0448	29.879	30.0528	30.0347	29.8579	30.2456	30.3613	30.2471	30.6031	30.6582	30.537	30.8318	30.8903	30.8475	By MS/MS	By MS/MS	By MS/MS	By MS/MS	By MS/MS	By MS/MS	By MS/MS	By MS/MS	By MS/MS	By MS/MS	By MS/MS	By MS/MS	By MS/MS	By MS/MS	By MS/MS	By MS/MS	By MS/MS	By MS/MS		+	+	LFQ intensity N30min_LFQ intensity C30min;LFQ intensity N60min_LFQ intensity C60min	13	13	13	46	46
Q88M55	tr|Q88M55|Q88M55_PSEPK Tail-specific protease prc OS=Pseudomonas putida (strain ATCC 47054 / DSM 6125 / CFBP 8728 / NCIMB 11950 / KT2440) OX=160488 GN=prc PE=3 SV=1	0.100626	-0.101473	-0.229197	31.5451	31.6079	31.4782	31.5509	31.6574	31.6955	31.8037	31.7859	31.849	31.6964	31.5071	31.7296	31.5652	31.5357	31.4985	31.5741	31.5581	31.6188	By MS/MS	By MS/MS	By MS/MS	By MS/MS	By MS/MS	By MS/MS	By MS/MS	By MS/MS	By MS/MS	By MS/MS	By MS/MS	By MS/MS	By MS/MS	By MS/MS	By MS/MS	By MS/MS	By MS/MS	By MS/MS			+	LFQ intensity N60min_LFQ intensity C60min	21	21	21	38.9	38.9
Q88C84	tr|Q88C84|Q88C84_PSEPK Glutamate-putrescine ligase OS=Pseudomonas putida (strain ATCC 47054 / DSM 6125 / CFBP 8728 / NCIMB 11950 / KT2440) OX=160488 GN=puuA-II PE=3 SV=1	0.099521	-0.162842	-0.126394	26.5704	26.9267	26.6761	26.7889	26.7763	26.7589	26.5749	26.462	26.9406	26.9387	26.6174	26.9158	26.579	26.6555	26.601	26.5492	26.3442	26.7049	By MS/MS	By MS/MS	By MS/MS	By MS/MS	By MS/MS	By MS/MS	By MS/MS	By MS/MS	By matching	By MS/MS	By matching	By MS/MS	By MS/MS	By MS/MS	By MS/MS	By MS/MS	By matching	By MS/MS		+		LFQ intensity N30min_LFQ intensity C30min	5	3	3	18.9	10.9
Q88KZ1	tr|Q88KZ1|Q88KZ1_PSEPK Transcription-repair-coupling factor OS=Pseudomonas putida (strain ATCC 47054 / DSM 6125 / CFBP 8728 / NCIMB 11950 / KT2440) OX=160488 GN=mfd PE=3 SV=1	0.0994212	-0.0972296	0.0307096	30.4178	30.3965	30.4616	30.5719	30.5537	30.5865	30.3999	30.4849	30.493	30.6502	30.4233	30.5007	30.4963	30.455	30.4691	30.4951	30.4525	30.5222	By MS/MS	By MS/MS	By MS/MS	By MS/MS	By MS/MS	By MS/MS	By MS/MS	By MS/MS	By MS/MS	By MS/MS	By MS/MS	By MS/MS	By MS/MS	By MS/MS	By MS/MS	By MS/MS	By MS/MS	By MS/MS		+		LFQ intensity N30min_LFQ intensity C30min	19	19	19	20	20
A0A140FW35	tr|A0A140FW35|A0A140FW35_PSEPK Pseudouridine synthase OS=Pseudomonas putida (strain ATCC 47054 / DSM 6125 / CFBP 8728 / NCIMB 11950 / KT2440) OX=160488 GN=rluC PE=3 SV=1	0.0987612	-0.370429	-0.287336	27.8048	28.1909	27.7636	28.2915	28.1964	28.2599	28.3246	28.0815	28.1401	28.1296	27.7921	28.1338	27.9666	27.8494	27.8206	27.8665	27.7129	28.1048	By MS/MS	By MS/MS	By MS/MS	By MS/MS	By MS/MS	By MS/MS	By MS/MS	By MS/MS	By MS/MS	By MS/MS	By MS/MS	By MS/MS	By MS/MS	By MS/MS	By MS/MS	By MS/MS	By MS/MS	By MS/MS		+		LFQ intensity N30min_LFQ intensity C30min	4	4	4	18.9	18.9
Q88RH2	tr|Q88RH2|Q88RH2_PSEPK Glutaryl-CoA dehydrogenase OS=Pseudomonas putida (strain ATCC 47054 / DSM 6125 / CFBP 8728 / NCIMB 11950 / KT2440) OX=160488 GN=gcdH PE=3 SV=1	0.0985591	0.485594	0.76346	27.8113	27.3063	27.8293	27.22	27.2252	27.2849	26.8446	27.0307	27.155	27.7967	27.9487	27.4972	27.7905	27.6763	27.7201	27.7418	27.8286	27.7503	By MS/MS	By MS/MS	By MS/MS	By MS/MS	By MS/MS	By MS/MS	By MS/MS	By MS/MS	By MS/MS	By MS/MS	By MS/MS	By MS/MS	By MS/MS	By MS/MS	By MS/MS	By MS/MS	By MS/MS	By MS/MS		+	+	LFQ intensity N30min_LFQ intensity C30min;LFQ intensity N60min_LFQ intensity C60min	3	3	3	8.4	8.4
Q88HE4	tr|Q88HE4|Q88HE4_PSEPK Gluconokinase OS=Pseudomonas putida (strain ATCC 47054 / DSM 6125 / CFBP 8728 / NCIMB 11950 / KT2440) OX=160488 GN=gnuK PE=3 SV=1	0.0983747	-0.187119	-0.298181	32.3222	32.2409	32.3143	32.1553	32.4128	32.4338	32.2635	32.4261	32.3922	32.3296	32.4004	32.4425	32.0198	32.2275	32.1933	32.0958	32.0154	32.076	By MS/MS	By MS/MS	By MS/MS	By MS/MS	By MS/MS	By MS/MS	By MS/MS	By MS/MS	By MS/MS	By MS/MS	By MS/MS	By MS/MS	By MS/MS	By MS/MS	By MS/MS	By MS/MS	By MS/MS	By MS/MS			+	LFQ intensity N60min_LFQ intensity C60min	8	8	8	54.2	54.2
Q88QZ6	tr|Q88QZ6|Q88QZ6_PSEPK Acetyltransferase component of pyruvate dehydrogenase complex OS=Pseudomonas putida (strain ATCC 47054 / DSM 6125 / CFBP 8728 / NCIMB 11950 / KT2440) OX=160488 GN=aceF PE=3 SV=1	0.0975736	-0.132277	-0.15935	32.8687	32.9336	32.6978	33.0209	32.9672	32.9155	32.9355	32.9263	32.8658	32.979	32.865	32.9488	32.8185	32.7843	32.904	32.753	32.6974	32.7992	By MS/MS	By MS/MS	By MS/MS	By MS/MS	By MS/MS	By MS/MS	By MS/MS	By MS/MS	By MS/MS	By MS/MS	By MS/MS	By MS/MS	By MS/MS	By MS/MS	By MS/MS	By MS/MS	By MS/MS	By MS/MS			+	LFQ intensity N60min_LFQ intensity C60min	18	18	18	48.5	48.5
Q88R98	tr|Q88R98|Q88R98_PSEPK Alkyl hydroperoxide reductase C OS=Pseudomonas putida (strain ATCC 47054 / DSM 6125 / CFBP 8728 / NCIMB 11950 / KT2440) OX=160488 GN=PP_0235 PE=3 SV=1	0.0951551	-0.255213	-0.0245819	29.9756	29.9731	29.9512	30.0513	30.201	30.1037	30.0721	29.9399	29.8801	30.0734	29.962	30.1499	29.9194	29.8143	29.8567	29.8805	29.9781	29.9596	By MS/MS	By MS/MS	By MS/MS	By MS/MS	By MS/MS	By MS/MS	By MS/MS	By MS/MS	By MS/MS	By MS/MS	By MS/MS	By MS/MS	By MS/MS	By MS/MS	By MS/MS	By MS/MS	By MS/MS	By MS/MS		+		LFQ intensity N30min_LFQ intensity C30min	7	7	7	51.4	51.4
Q88D26	tr|Q88D26|Q88D26_PSEPK GBBH-like_N domain-containing protein OS=Pseudomonas putida (strain ATCC 47054 / DSM 6125 / CFBP 8728 / NCIMB 11950 / KT2440) OX=160488 GN=PP_5002 PE=4 SV=1	0.0951481	-0.326056	-0.182792	28.4985	28.5187	28.0389	28.8156	28.6207	28.519	28.6072	28.544	28.6438	28.5207	28.2115	28.6094	28.3706	28.2928	28.3138	28.4475	28.3634	28.4357	By MS/MS	By MS/MS	By MS/MS	By MS/MS	By MS/MS	By MS/MS	By MS/MS	By MS/MS	By MS/MS	By MS/MS	By MS/MS	By MS/MS	By MS/MS	By MS/MS	By MS/MS	By MS/MS	By MS/MS	By MS/MS			+	LFQ intensity N60min_LFQ intensity C60min	3	3	3	24.8	24.8
Q88HC7	tr|Q88HC7|Q88HC7_PSEPK 4-hydroxyphenylpyruvate dioxygenase OS=Pseudomonas putida (strain ATCC 47054 / DSM 6125 / CFBP 8728 / NCIMB 11950 / KT2440) OX=160488 GN=hpd PE=3 SV=1	0.0944926	0.236392	0.466103	30.6675	30.6345	30.6373	30.3603	30.4261	30.4388	29.9406	29.9989	30.1104	30.8492	30.7017	30.6719	30.6354	30.6255	30.6735	30.4949	30.4075	30.5457	By MS/MS	By MS/MS	By MS/MS	By MS/MS	By MS/MS	By MS/MS	By MS/MS	By MS/MS	By MS/MS	By MS/MS	By MS/MS	By MS/MS	By MS/MS	By MS/MS	By MS/MS	By MS/MS	By MS/MS	By MS/MS		+	+	LFQ intensity N30min_LFQ intensity C30min;LFQ intensity N60min_LFQ intensity C60min	9	9	9	26.3	26.3
Q88K35	tr|Q88K35|Q88K35_PSEPK DNA-binding transcriptional repressor OS=Pseudomonas putida (strain ATCC 47054 / DSM 6125 / CFBP 8728 / NCIMB 11950 / KT2440) OX=160488 GN=rbsR PE=4 SV=1	0.0923767	-0.239971	-0.643445	25.6797	26.2018	25.5887	26.0857	26.2353	25.8441	26.3856	26.3279	26.2655	25.8859	25.9486	25.9128	25.8501	25.9542	25.6409	25.62	25.7458	NaN	By MS/MS	By MS/MS	By MS/MS	By matching	By matching	By MS/MS	By matching	By MS/MS	By MS/MS	By matching	By matching	By MS/MS	By matching	By matching	By matching	By MS/MS	By matching				+	LFQ intensity N60min_LFQ intensity C60min	2	2	2	7.6	7.6
Q88LX8	tr|Q88LX8|Q88LX8_PSEPK GDP-mannose 4,6-dehydratase OS=Pseudomonas putida (strain ATCC 47054 / DSM 6125 / CFBP 8728 / NCIMB 11950 / KT2440) OX=160488 GN=gmd PE=3 SV=1	0.0917854	-0.179822	-0.236866	32.5546	32.8843	32.4925	32.7848	32.8221	32.8832	32.7527	32.8724	32.771	32.7314	32.5846	32.8907	32.5557	32.6838	32.7112	32.5732	32.5039	32.6084	By MS/MS	By MS/MS	By MS/MS	By MS/MS	By MS/MS	By MS/MS	By MS/MS	By MS/MS	By MS/MS	By MS/MS	By MS/MS	By MS/MS	By MS/MS	By MS/MS	By MS/MS	By MS/MS	By MS/MS	By MS/MS			+	LFQ intensity N60min_LFQ intensity C60min	21	21	21	66.5	66.5
Q88KB9	tr|Q88KB9|Q88KB9_PSEPK Sulphite reductase hemoprotein, beta subunit OS=Pseudomonas putida (strain ATCC 47054 / DSM 6125 / CFBP 8728 / NCIMB 11950 / KT2440) OX=160488 GN=cysI PE=4 SV=1	0.0910975	-0.0516866	-0.035333	33.5601	33.6593	33.5013	33.5893	33.6153	33.6092	33.6294	33.5976	33.6018	33.7009	33.6748	33.6183	33.5692	33.5446	33.545	33.5641	33.5377	33.6209	By MS/MS	By MS/MS	By MS/MS	By MS/MS	By MS/MS	By MS/MS	By MS/MS	By MS/MS	By MS/MS	By MS/MS	By MS/MS	By MS/MS	By MS/MS	By MS/MS	By MS/MS	By MS/MS	By MS/MS	By MS/MS		+		LFQ intensity N30min_LFQ intensity C30min	23	23	23	53.1	53.1
Q88MX5	tr|Q88MX5|Q88MX5_PSEPK Lon protease OS=Pseudomonas putida (strain ATCC 47054 / DSM 6125 / CFBP 8728 / NCIMB 11950 / KT2440) OX=160488 GN=lon-I PE=2 SV=1	0.0903867	-0.300323	-0.616054	30.8442	31.0047	30.8667	31.0514	31.0448	31.0713	31.3272	31.2969	31.3628	31.0059	30.9238	31.057	30.864	30.7285	30.674	30.7377	30.6895	30.7115	By MS/MS	By MS/MS	By MS/MS	By MS/MS	By MS/MS	By MS/MS	By MS/MS	By MS/MS	By MS/MS	By MS/MS	By MS/MS	By MS/MS	By MS/MS	By MS/MS	By MS/MS	By MS/MS	By MS/MS	By MS/MS			+	LFQ intensity N60min_LFQ intensity C60min	15	15	15	28.7	28.7
Q88CV4	tr|Q88CV4|Q88CV4_PSEPK L-glutamate synthase(NADPH) alpha subunit OS=Pseudomonas putida (strain ATCC 47054 / DSM 6125 / CFBP 8728 / NCIMB 11950 / KT2440) OX=160488 GN=gltB PE=3 SV=1	0.0899518	-0.31263	-0.194316	34.4532	34.6276	34.451	34.7182	34.7663	34.7571	34.6319	34.597	34.5185	34.6062	34.4809	34.7144	34.4209	34.4304	34.4525	34.3572	34.3497	34.4575	By MS/MS	By MS/MS	By MS/MS	By MS/MS	By MS/MS	By MS/MS	By MS/MS	By MS/MS	By MS/MS	By MS/MS	By MS/MS	By MS/MS	By MS/MS	By MS/MS	By MS/MS	By MS/MS	By MS/MS	By MS/MS		+	+	LFQ intensity N30min_LFQ intensity C30min;LFQ intensity N60min_LFQ intensity C60min	50	50	50	50.5	50.5
Q88QF1	tr|Q88QF1|Q88QF1_PSEPK Ethanolamine ammonia-lyase, alpha-subunit OS=Pseudomonas putida (strain ATCC 47054 / DSM 6125 / CFBP 8728 / NCIMB 11950 / KT2440) OX=160488 GN=eutB PE=4 SV=1	0.0895519	0.0329901	0.434728	27.1672	26.8696	27.0003	27.121	27.073	26.8792	26.7958	26.5819	26.6698	27.0693	27.0596	27.1769	26.8477	27.207	27.1174	27.1086	27.0515	27.1915	By MS/MS	By MS/MS	By MS/MS	By MS/MS	By MS/MS	By MS/MS	By MS/MS	By MS/MS	By MS/MS	By MS/MS	By MS/MS	By MS/MS	By MS/MS	By MS/MS	By MS/MS	By MS/MS	By MS/MS	By MS/MS			+	LFQ intensity N60min_LFQ intensity C60min	2	2	2	6.2	6.2
Q88F07	tr|Q88F07|Q88F07_PSEPK Uncharacterized protein OS=Pseudomonas putida (strain ATCC 47054 / DSM 6125 / CFBP 8728 / NCIMB 11950 / KT2440) OX=160488 GN=PP_4293 PE=3 SV=1	0.0882804	-0.106766	-0.197494	27.3322	27.4793	27.5206	27.5896	27.6182	27.5574	27.5345	27.5533	27.6764	27.6563	27.5979	27.3427	27.496	27.5048	27.4441	27.3234	27.3768	27.4715	By MS/MS	By MS/MS	By MS/MS	By MS/MS	By MS/MS	By MS/MS	By MS/MS	By MS/MS	By MS/MS	By MS/MS	By MS/MS	By MS/MS	By MS/MS	By MS/MS	By MS/MS	By MS/MS	By MS/MS	By MS/MS		+		LFQ intensity N30min_LFQ intensity C30min	4	4	4	18.8	18.8
Q88HE3	tr|Q88HE3|Q88HE3_PSEPK D-gluconate transporter OS=Pseudomonas putida (strain ATCC 47054 / DSM 6125 / CFBP 8728 / NCIMB 11950 / KT2440) OX=160488 GN=gntT PE=4 SV=1	0.0858307	-0.285241	-0.195935	30.0424	30.4876	30.4802	30.4534	30.4361	30.5316	30.2474	30.3996	30.3344	30.288	30.4176	30.5621	30.1109	30.2493	30.2051	30.0109	30.1897	30.193	By MS/MS	By MS/MS	By MS/MS	By MS/MS	By MS/MS	By MS/MS	By MS/MS	By MS/MS	By MS/MS	By MS/MS	By MS/MS	By MS/MS	By MS/MS	By MS/MS	By MS/MS	By MS/MS	By MS/MS	By MS/MS		+		LFQ intensity N30min_LFQ intensity C30min	5	5	5	18.2	18.2
Q88F39	tr|Q88F39|Q88F39_PSEPK Uncharacterized protein OS=Pseudomonas putida (strain ATCC 47054 / DSM 6125 / CFBP 8728 / NCIMB 11950 / KT2440) OX=160488 GN=PP_4260 PE=4 SV=1	0.0858294	0.65231	0.870559	28.6193	28.8393	28.8471	28.4532	28.548	28.4259	28.4483	28.3367	28.3786	28.6182	29.0119	28.9331	29.1214	29.1301	29.1325	29.343	29.2967	29.1356	By MS/MS	By MS/MS	By MS/MS	By MS/MS	By MS/MS	By MS/MS	By MS/MS	By MS/MS	By MS/MS	By MS/MS	By MS/MS	By MS/MS	By MS/MS	By MS/MS	By MS/MS	By MS/MS	By MS/MS	By MS/MS		+	+	LFQ intensity N30min_LFQ intensity C30min;LFQ intensity N60min_LFQ intensity C60min	3	3	3	28.4	28.4
Q88NU1	tr|Q88NU1|Q88NU1_PSEPK Pyridoxal-phosphate dependent enzyme family protein OS=Pseudomonas putida (strain ATCC 47054 / DSM 6125 / CFBP 8728 / NCIMB 11950 / KT2440) OX=160488 GN=PP_1113 PE=4 SV=1	0.0847181	-0.319677	-0.141515	30.7862	30.6981	30.6489	30.8368	30.9077	31.0032	30.7658	30.7175	30.7539	30.8921	30.705	30.7903	30.5965	30.6519	30.5403	30.5166	30.7247	30.5714	By MS/MS	By MS/MS	By MS/MS	By MS/MS	By MS/MS	By MS/MS	By MS/MS	By MS/MS	By MS/MS	By MS/MS	By MS/MS	By MS/MS	By MS/MS	By MS/MS	By MS/MS	By MS/MS	By MS/MS	By MS/MS		+		LFQ intensity N30min_LFQ intensity C30min	5	5	5	26.3	26.3
Q88NP6	tr|Q88NP6|Q88NP6_PSEPK Putative Lipoprotein OS=Pseudomonas putida (strain ATCC 47054 / DSM 6125 / CFBP 8728 / NCIMB 11950 / KT2440) OX=160488 GN=PP_1161 PE=4 SV=1	0.0847111	0.351584	0.173517	27.8755	27.4379	27.8566	27.5178	27.6005	27.554	27.591	27.421	27.6862	27.9665	27.929	27.5287	27.8274	27.9844	27.9154	27.5592	27.7674	27.8922	By MS/MS	By MS/MS	By MS/MS	By MS/MS	By MS/MS	By MS/MS	By MS/MS	By MS/MS	By MS/MS	By MS/MS	By MS/MS	By MS/MS	By MS/MS	By MS/MS	By MS/MS	By MS/MS	By MS/MS	By MS/MS		+		LFQ intensity N30min_LFQ intensity C30min	1	1	1	6.3	6.3
Q88KG6	tr|Q88KG6|Q88KG6_PSEPK Phospho-2-dehydro-3-deoxyheptonate aldolase OS=Pseudomonas putida (strain ATCC 47054 / DSM 6125 / CFBP 8728 / NCIMB 11950 / KT2440) OX=160488 GN=aroF-I PE=3 SV=1	0.0847111	-0.307396	-0.273874	30.6019	30.9665	30.4762	30.9866	30.9339	31.0205	30.9164	30.849	30.8929	30.8435	30.5877	30.8675	30.6557	30.6345	30.7287	30.6284	30.5115	30.6968	By MS/MS	By MS/MS	By MS/MS	By MS/MS	By MS/MS	By MS/MS	By MS/MS	By MS/MS	By MS/MS	By MS/MS	By MS/MS	By MS/MS	By MS/MS	By MS/MS	By MS/MS	By MS/MS	By MS/MS	By MS/MS		+	+	LFQ intensity N30min_LFQ intensity C30min;LFQ intensity N60min_LFQ intensity C60min	8	8	8	32.7	32.7
Q88N94	tr|Q88N94|Q88N94_PSEPK Cytochrome b OS=Pseudomonas putida (strain ATCC 47054 / DSM 6125 / CFBP 8728 / NCIMB 11950 / KT2440) OX=160488 GN=petB PE=3 SV=1	0.0846869	0.793512	1.60655	26.8762	27.2221	27.5231	27.0772	27.119	27.3346	26.843	26.3986	26.8135	27.2918	27.8137	26.77	28.1155	28.1281	27.6678	28.1114	28.7369	28.0264	By MS/MS	By MS/MS	By MS/MS	By MS/MS	By MS/MS	By MS/MS	By MS/MS	By MS/MS	By MS/MS	By MS/MS	By MS/MS	By MS/MS	By MS/MS	By MS/MS	By MS/MS	By MS/MS	By MS/MS	By MS/MS		+	+	LFQ intensity N30min_LFQ intensity C30min;LFQ intensity N60min_LFQ intensity C60min	4	4	4	8.7	8.7
Q88DE6	tr|Q88DE6|Q88DE6_PSEPK Ribonuclease R OS=Pseudomonas putida (strain ATCC 47054 / DSM 6125 / CFBP 8728 / NCIMB 11950 / KT2440) OX=160488 GN=rnr PE=3 SV=1	0.0842997	0.143148	0.0711428	31.2422	31.2649	31.3069	31.2525	31.3389	31.2577	31.2981	31.3296	31.4648	31.4065	31.3381	31.3224	31.4578	31.3928	31.428	31.4552	31.4542	31.3965	By MS/MS	By MS/MS	By MS/MS	By MS/MS	By MS/MS	By MS/MS	By MS/MS	By MS/MS	By MS/MS	By MS/MS	By MS/MS	By MS/MS	By MS/MS	By MS/MS	By MS/MS	By MS/MS	By MS/MS	By MS/MS		+		LFQ intensity N30min_LFQ intensity C30min	27	27	27	36.2	36.2
Q88MP7	tr|Q88MP7|Q88MP7_PSEPK Uncharacterized protein OS=Pseudomonas putida (strain ATCC 47054 / DSM 6125 / CFBP 8728 / NCIMB 11950 / KT2440) OX=160488 GN=PP_1523 PE=4 SV=1	0.0842374	-0.664424	-0.346479	26.203	26.1146	26.1816	26.7414	26.7939	26.4367	26.1688	26.4863	26.4577	26.3021	26.3138	26.1361	26.0542	26.0235	25.9009	25.921	26.0705	26.0819	By MS/MS	By MS/MS	By MS/MS	By MS/MS	By MS/MS	By MS/MS	By MS/MS	By MS/MS	By MS/MS	By MS/MS	By MS/MS	By MS/MS	By MS/MS	By MS/MS	By MS/MS	By MS/MS	By MS/MS	By MS/MS		+		LFQ intensity N30min_LFQ intensity C30min	3	3	3	27.2	27.2
Q88L48	tr|Q88L48|Q88L48_PSEPK CmpX protein OS=Pseudomonas putida (strain ATCC 47054 / DSM 6125 / CFBP 8728 / NCIMB 11950 / KT2440) OX=160488 GN=cmpX PE=4 SV=1	0.0838858	-0.168364	-0.0758718	28.9382	29.2642	29.1434	29.1934	29.2076	29.1814	29.2334	29.1756	29.0445	29.1218	29.1518	29.3239	29.0479	29.0266	29.0029	29.0176	29.0874	29.1208	By MS/MS	By MS/MS	By MS/MS	By MS/MS	By MS/MS	By MS/MS	By MS/MS	By MS/MS	By MS/MS	By MS/MS	By MS/MS	By MS/MS	By MS/MS	By MS/MS	By MS/MS	By MS/MS	By MS/MS	By MS/MS		+		LFQ intensity N30min_LFQ intensity C30min	5	5	5	25.9	25.9
Q88RG4	tr|Q88RG4|Q88RG4_PSEPK Membrane fusion protein (MFP) family protein OS=Pseudomonas putida (strain ATCC 47054 / DSM 6125 / CFBP 8728 / NCIMB 11950 / KT2440) OX=160488 GN=PP_0166 PE=3 SV=1	0.082655	0.241149	0.382032	30.2837	30.2469	30.1087	30.0976	30.2392	30.2293	30.1505	30.0882	30.2489	30.3788	30.2269	30.2817	30.5826	30.3556	30.3513	30.6401	30.5112	30.4823	By MS/MS	By MS/MS	By MS/MS	By MS/MS	By MS/MS	By MS/MS	By MS/MS	By MS/MS	By MS/MS	By MS/MS	By MS/MS	By MS/MS	By MS/MS	By MS/MS	By MS/MS	By MS/MS	By MS/MS	By MS/MS			+	LFQ intensity N60min_LFQ intensity C60min	12	12	12	26	26
Q88CV5	tr|Q88CV5|Q88CV5_PSEPK Glutamate synthase (NADPH) beta subunit OS=Pseudomonas putida (strain ATCC 47054 / DSM 6125 / CFBP 8728 / NCIMB 11950 / KT2440) OX=160488 GN=gltD PE=4 SV=1	0.0817642	-0.190889	-0.188691	32.2711	32.3826	32.3918	32.3341	32.3985	32.4179	32.3447	32.2756	32.2425	32.351	32.4014	32.5383	32.2522	32.1939	32.1317	31.9548	32.198	32.1439	By MS/MS	By MS/MS	By MS/MS	By MS/MS	By MS/MS	By MS/MS	By MS/MS	By MS/MS	By MS/MS	By MS/MS	By MS/MS	By MS/MS	By MS/MS	By MS/MS	By MS/MS	By MS/MS	By MS/MS	By MS/MS		+		LFQ intensity N30min_LFQ intensity C30min	11	11	11	30.1	30.1
Q88EY9	tr|Q88EY9|Q88EY9_PSEPK Putative D-amino acid dehydrogenase 2 small subunit OS=Pseudomonas putida (strain ATCC 47054 / DSM 6125 / CFBP 8728 / NCIMB 11950 / KT2440) OX=160488 GN=PP_4311 PE=4 SV=1	0.0797462	0.643413	0.328652	26.0137	25.9179	25.866	25.439	25.6525	25.5089	25.2642	25.8346	26.3236	26.0964	25.8374	26.103	26.1944	26.2511	26.0852	25.937	26.2058	26.2655	By MS/MS	By matching	By MS/MS	By matching	By matching	By matching	By matching	By MS/MS	By MS/MS	By MS/MS	By MS/MS	By matching	By MS/MS	By MS/MS	By MS/MS	By MS/MS	By MS/MS	By MS/MS		+		LFQ intensity N30min_LFQ intensity C30min	2	2	2	7.3	7.3
Q88NM8	tr|Q88NM8|Q88NM8_PSEPK Ribonucleoside-diphosphate reductase OS=Pseudomonas putida (strain ATCC 47054 / DSM 6125 / CFBP 8728 / NCIMB 11950 / KT2440) OX=160488 GN=nrdA PE=3 SV=1	0.079572	-0.195956	-0.109744	33.1656	33.3288	33.1482	33.2735	33.3294	33.3955	33.2373	33.2532	33.1845	33.3418	33.1646	33.375	33.1631	33.1238	33.1236	33.0915	33.0812	33.1731	By MS/MS	By MS/MS	By MS/MS	By MS/MS	By MS/MS	By MS/MS	By MS/MS	By MS/MS	By MS/MS	By MS/MS	By MS/MS	By MS/MS	By MS/MS	By MS/MS	By MS/MS	By MS/MS	By MS/MS	By MS/MS		+		LFQ intensity N30min_LFQ intensity C30min	32	32	32	47.2	47.2
Q88KF1	tr|Q88KF1|Q88KF1_PSEPK Aconitate hydratase B OS=Pseudomonas putida (strain ATCC 47054 / DSM 6125 / CFBP 8728 / NCIMB 11950 / KT2440) OX=160488 GN=acnB PE=3 SV=1	0.0788536	-0.104857	-0.0369542	35.3092	35.4237	35.3052	35.3589	35.4044	35.3989	35.2783	35.2699	35.2417	35.4107	35.3747	35.4893	35.2452	35.297	35.3054	35.1727	35.2151	35.2914	By MS/MS	By MS/MS	By MS/MS	By MS/MS	By MS/MS	By MS/MS	By MS/MS	By MS/MS	By MS/MS	By MS/MS	By MS/MS	By MS/MS	By MS/MS	By MS/MS	By MS/MS	By MS/MS	By MS/MS	By MS/MS		+		LFQ intensity N30min_LFQ intensity C30min	38	38	38	55.7	55.7
Q88RK6	tr|Q88RK6|Q88RK6_PSEPK DNA polymerase I OS=Pseudomonas putida (strain ATCC 47054 / DSM 6125 / CFBP 8728 / NCIMB 11950 / KT2440) OX=160488 GN=polA PE=3 SV=1	0.0777855	-0.296314	-0.136954	29.708	29.7548	29.6264	29.962	29.8379	29.9997	29.8243	29.8122	29.7991	29.8128	29.6597	29.85	29.5846	29.6574	29.6686	29.6465	29.7744	29.6039	By MS/MS	By MS/MS	By MS/MS	By MS/MS	By MS/MS	By MS/MS	By MS/MS	By MS/MS	By MS/MS	By MS/MS	By MS/MS	By MS/MS	By MS/MS	By MS/MS	By MS/MS	By MS/MS	By MS/MS	By MS/MS		+		LFQ intensity N30min_LFQ intensity C30min	14	14	14	17.9	17.9
Q88EQ0	tr|Q88EQ0|Q88EQ0_PSEPK Dihydrolipoamide acetyltransferase component of pyruvate dehydrogenase complex OS=Pseudomonas putida (strain ATCC 47054 / DSM 6125 / CFBP 8728 / NCIMB 11950 / KT2440) OX=160488 GN=bkdB PE=3 SV=1	0.077371	0.129441	0.333799	32.1366	32.1857	32.1008	31.7834	31.8214	31.9018	31.5949	31.5162	31.5876	32.1833	32.1876	32.2842	32.0271	31.9237	31.9441	31.8905	31.8691	31.9405	By MS/MS	By MS/MS	By MS/MS	By MS/MS	By MS/MS	By MS/MS	By MS/MS	By MS/MS	By MS/MS	By MS/MS	By MS/MS	By MS/MS	By MS/MS	By MS/MS	By MS/MS	By MS/MS	By MS/MS	By MS/MS			+	LFQ intensity N60min_LFQ intensity C60min	16	16	16	46.8	46.8
Q88CY5	tr|Q88CY5|Q88CY5_PSEPK 50S ribosomal subunit assembly factor BipA OS=Pseudomonas putida (strain ATCC 47054 / DSM 6125 / CFBP 8728 / NCIMB 11950 / KT2440) OX=160488 GN=typA PE=3 SV=1	0.0727971	-0.250739	-0.196248	33.6924	33.7737	33.6737	33.9298	33.8809	33.9309	33.8567	33.785	33.7921	33.7923	33.7268	33.8391	33.6498	33.6634	33.6762	33.6104	33.558	33.6766	By MS/MS	By MS/MS	By MS/MS	By MS/MS	By MS/MS	By MS/MS	By MS/MS	By MS/MS	By MS/MS	By MS/MS	By MS/MS	By MS/MS	By MS/MS	By MS/MS	By MS/MS	By MS/MS	By MS/MS	By MS/MS		+	+	LFQ intensity N30min_LFQ intensity C30min;LFQ intensity N60min_LFQ intensity C60min	23	23	23	49.3	49.3
Q88GU0	tr|Q88GU0|Q88GU0_PSEPK Uncharacterized protein OS=Pseudomonas putida (strain ATCC 47054 / DSM 6125 / CFBP 8728 / NCIMB 11950 / KT2440) OX=160488 GN=PP_3627 PE=4 SV=1	0.0725562	0.140451	0.33739	25.8536	26.0802	25.896	26.0682	26.1005	25.8877	25.8635	25.9485	25.9562	26.1248	25.9789	25.9438	26.0067	26.3464	26.1246	26.1836	26.348	26.2489	By MS/MS	By MS/MS	By MS/MS	By MS/MS	By MS/MS	By MS/MS	By MS/MS	By MS/MS	By MS/MS	By MS/MS	By MS/MS	By MS/MS	By MS/MS	By MS/MS	By MS/MS	By MS/MS	By MS/MS	By MS/MS			+	LFQ intensity N60min_LFQ intensity C60min	1	1	1	7.6	7.6
Q88N43	tr|Q88N43|Q88N43_PSEPK Phosphate transporter OS=Pseudomonas putida (strain ATCC 47054 / DSM 6125 / CFBP 8728 / NCIMB 11950 / KT2440) OX=160488 GN=pitB PE=3 SV=1	0.0720615	-0.129145	0.0705783	30.1117	29.9843	30.0917	30.2294	30.268	30.1834	29.9863	29.8188	29.9424	30.1507	30.2682	29.985	30.125	30.0721	30.0962	29.9948	30.0343	29.93	By MS/MS	By MS/MS	By MS/MS	By MS/MS	By MS/MS	By MS/MS	By MS/MS	By MS/MS	By MS/MS	By MS/MS	By MS/MS	By MS/MS	By MS/MS	By MS/MS	By MS/MS	By MS/MS	By MS/MS	By MS/MS		+		LFQ intensity N30min_LFQ intensity C30min	4	4	4	7.6	7.6
Q88D77	tr|Q88D77|Q88D77_PSEPK Uncharacterized protein OS=Pseudomonas putida (strain ATCC 47054 / DSM 6125 / CFBP 8728 / NCIMB 11950 / KT2440) OX=160488 GN=PP_4950 PE=4 SV=1	0.0720272	-0.204118	0.0463282	26.2852	26.807	26.2857	26.7474	26.6736	26.7617	26.6536	26.6435	26.2561	26.5318	26.4102	26.652	26.5236	26.5305	26.5162	26.6088	26.5591	26.5243	By MS/MS	By MS/MS	By MS/MS	By MS/MS	By MS/MS	By MS/MS	By MS/MS	By MS/MS	By MS/MS	By MS/MS	By MS/MS	By MS/MS	By MS/MS	By MS/MS	By MS/MS	By MS/MS	By MS/MS	By MS/MS		+		LFQ intensity N30min_LFQ intensity C30min	3	3	3	8.9	8.9
Q88RV9	tr|Q88RV9|Q88RV9_PSEPK Uncharacterized protein OS=Pseudomonas putida (strain ATCC 47054 / DSM 6125 / CFBP 8728 / NCIMB 11950 / KT2440) OX=160488 GN=PP_0020 PE=4 SV=1	0.0712318	-0.102098	-0.172455	27.7643	27.5186	27.7398	27.9338	27.875	27.6955	27.8427	27.9538	27.871	27.6463	28.0314	27.5587	27.6839	27.7362	27.7779	27.6751	27.7703	27.7046	By MS/MS	By MS/MS	By MS/MS	By MS/MS	By MS/MS	By MS/MS	By MS/MS	By MS/MS	By MS/MS	By MS/MS	By MS/MS	By MS/MS	By MS/MS	By MS/MS	By MS/MS	By MS/MS	By MS/MS	By MS/MS			+	LFQ intensity N60min_LFQ intensity C60min	4	4	4	14.1	14.1
Q88DS8	tr|Q88DS8|Q88DS8_PSEPK Site-specific DNA-methyltransferase (adenine-specific) OS=Pseudomonas putida (strain ATCC 47054 / DSM 6125 / CFBP 8728 / NCIMB 11950 / KT2440) OX=160488 GN=hsdM PE=3 SV=1	0.0709877	-0.245679	-0.146371	30.3375	30.5015	30.4119	30.4117	30.4674	30.5268	30.5258	30.3546	30.2611	30.5246	30.3311	30.6081	30.2154	30.1562	30.2973	30.1885	30.2654	30.2485	By MS/MS	By MS/MS	By MS/MS	By MS/MS	By MS/MS	By MS/MS	By MS/MS	By MS/MS	By MS/MS	By MS/MS	By MS/MS	By MS/MS	By MS/MS	By MS/MS	By MS/MS	By MS/MS	By MS/MS	By MS/MS		+		LFQ intensity N30min_LFQ intensity C30min	14	14	14	39.1	39.1
Q88P30	tr|Q88P30|Q88P30_PSEPK 6-phosphogluconolactonase OS=Pseudomonas putida (strain ATCC 47054 / DSM 6125 / CFBP 8728 / NCIMB 11950 / KT2440) OX=160488 GN=pgl PE=3 SV=1	0.0706444	-0.124364	-0.220638	32.8431	32.8958	32.819	33.0834	33.0934	32.9466	33.0044	33.0008	33.0384	32.9478	32.8758	32.9461	32.8468	32.955	32.9485	32.818	32.7159	32.8478	By MS/MS	By MS/MS	By MS/MS	By MS/MS	By MS/MS	By MS/MS	By MS/MS	By MS/MS	By MS/MS	By MS/MS	By MS/MS	By MS/MS	By MS/MS	By MS/MS	By MS/MS	By MS/MS	By MS/MS	By MS/MS			+	LFQ intensity N60min_LFQ intensity C60min	11	11	11	53.7	53.7
Q88M48	tr|Q88M48|Q88M48_PSEPK ABC transporter, periplasmic binding protein OS=Pseudomonas putida (strain ATCC 47054 / DSM 6125 / CFBP 8728 / NCIMB 11950 / KT2440) OX=160488 GN=PP_1726 PE=4 SV=1	0.0698185	0.252687	0.372902	30.3506	30.3623	30.4103	30.1047	30.1575	30.0729	29.9067	30.1138	30.2038	30.4876	30.4288	30.4163	30.3557	30.3243	30.4132	30.3406	30.5468	30.4556	By MS/MS	By MS/MS	By MS/MS	By MS/MS	By MS/MS	By MS/MS	By MS/MS	By MS/MS	By MS/MS	By MS/MS	By MS/MS	By MS/MS	By MS/MS	By MS/MS	By MS/MS	By MS/MS	By MS/MS	By MS/MS		+		LFQ intensity N30min_LFQ intensity C30min	6	6	6	29.4	29.4
Q88FU4	tr|Q88FU4|Q88FU4_PSEPK Uncharacterized protein OS=Pseudomonas putida (strain ATCC 47054 / DSM 6125 / CFBP 8728 / NCIMB 11950 / KT2440) OX=160488 GN=PP_3988 PE=4 SV=1	0.0691554	-0.0904185	-0.05395	31.2094	31.3468	31.2007	31.269	31.2561	31.2884	31.3336	31.2788	31.2769	31.2784	31.2575	31.4285	31.2079	31.1759	31.1585	31.2254	31.2217	31.2803	By MS/MS	By MS/MS	By MS/MS	By MS/MS	By MS/MS	By MS/MS	By MS/MS	By MS/MS	By MS/MS	By MS/MS	By MS/MS	By MS/MS	By MS/MS	By MS/MS	By MS/MS	By MS/MS	By MS/MS	By MS/MS		+		LFQ intensity N30min_LFQ intensity C30min	20	20	20	39.3	39.3
Q88M03	tr|Q88M03|Q88M03_PSEPK 30S ribosomal protein S1 OS=Pseudomonas putida (strain ATCC 47054 / DSM 6125 / CFBP 8728 / NCIMB 11950 / KT2440) OX=160488 GN=rpsA PE=3 SV=1	0.0663185	-0.141808	-0.175129	36.176	36.173	36.1643	36.3437	36.29	36.2601	36.3056	36.2764	36.3168	36.221	36.2666	36.2247	36.144	36.1424	36.182	36.1096	36.1502	36.1136	By MS/MS	By MS/MS	By MS/MS	By MS/MS	By MS/MS	By MS/MS	By MS/MS	By MS/MS	By MS/MS	By MS/MS	By MS/MS	By MS/MS	By MS/MS	By MS/MS	By MS/MS	By MS/MS	By MS/MS	By MS/MS		+	+	LFQ intensity N30min_LFQ intensity C30min;LFQ intensity N60min_LFQ intensity C60min	29	29	29	56.6	56.6
Q88P41	tr|Q88P41|Q88P41_PSEPK DNA-binding response regulator OS=Pseudomonas putida (strain ATCC 47054 / DSM 6125 / CFBP 8728 / NCIMB 11950 / KT2440) OX=160488 GN=gltR-II PE=4 SV=1	0.0659803	-0.148576	-0.538769	29.1645	29.2151	29.208	29.3644	29.3009	29.3028	29.5558	29.5759	29.5686	29.3193	29.3049	29.1614	29.0831	29.2845	29.1549	29.0618	28.9711	29.0511	By MS/MS	By MS/MS	By MS/MS	By MS/MS	By MS/MS	By MS/MS	By MS/MS	By MS/MS	By MS/MS	By MS/MS	By MS/MS	By MS/MS	By MS/MS	By MS/MS	By MS/MS	By MS/MS	By MS/MS	By MS/MS			+	LFQ intensity N60min_LFQ intensity C60min	7	7	7	33.2	33.2
Q88QL5	tr|Q88QL5|Q88QL5_PSEPK Protein translocase subunit SecY OS=Pseudomonas putida (strain ATCC 47054 / DSM 6125 / CFBP 8728 / NCIMB 11950 / KT2440) OX=160488 GN=secY PE=3 SV=1	0.0654697	-0.503173	-0.312177	31.6238	31.8559	31.6784	32.052	31.9539	32.1155	31.7497	31.7609	31.7953	31.7396	31.7226	31.8922	31.5565	31.5472	31.5081	31.3896	31.5139	31.4659	By MS/MS	By MS/MS	By MS/MS	By MS/MS	By MS/MS	By MS/MS	By MS/MS	By MS/MS	By MS/MS	By MS/MS	By MS/MS	By MS/MS	By MS/MS	By MS/MS	By MS/MS	By MS/MS	By MS/MS	By MS/MS		+	+	LFQ intensity N30min_LFQ intensity C30min;LFQ intensity N60min_LFQ intensity C60min	7	7	7	16.7	16.7
Q88R66	tr|Q88R66|Q88R66_PSEPK Outer-membrane porin D OS=Pseudomonas putida (strain ATCC 47054 / DSM 6125 / CFBP 8728 / NCIMB 11950 / KT2440) OX=160488 GN=oprQ PE=3 SV=1	0.0654271	-0.222733	-0.119385	31.2674	31.2949	31.1289	31.3387	31.3346	31.4035	31.292	31.3112	31.287	31.3524	31.19	31.3451	31.1532	31.1781	31.0774	31.2684	31.0264	31.2372	By MS/MS	By MS/MS	By MS/MS	By MS/MS	By MS/MS	By MS/MS	By MS/MS	By MS/MS	By MS/MS	By MS/MS	By MS/MS	By MS/MS	By MS/MS	By MS/MS	By MS/MS	By MS/MS	By MS/MS	By MS/MS		+		LFQ intensity N30min_LFQ intensity C30min	12	12	12	32.1	32.1
Q88IR3	tr|Q88IR3|Q88IR3_PSEPK Putative ATP-binding component of a transport system OS=Pseudomonas putida (strain ATCC 47054 / DSM 6125 / CFBP 8728 / NCIMB 11950 / KT2440) OX=160488 GN=ybiT PE=4 SV=1	0.0622876	-0.602406	-0.351217	29.4648	29.5196	29.291	29.9101	29.7657	29.8427	29.7126	29.6386	29.6327	29.5835	29.23	29.6487	29.2289	29.1896	29.2928	29.3445	29.2316	29.3541	By MS/MS	By MS/MS	By MS/MS	By MS/MS	By MS/MS	By MS/MS	By MS/MS	By MS/MS	By MS/MS	By MS/MS	By MS/MS	By MS/MS	By MS/MS	By MS/MS	By MS/MS	By MS/MS	By MS/MS	By MS/MS		+	+	LFQ intensity N30min_LFQ intensity C30min;LFQ intensity N60min_LFQ intensity C60min	7	7	7	12.7	12.7
Q88QS3	tr|Q88QS3|Q88QS3_PSEPK Ribulose-phosphate 3-epimerase OS=Pseudomonas putida (strain ATCC 47054 / DSM 6125 / CFBP 8728 / NCIMB 11950 / KT2440) OX=160488 GN=rpe PE=3 SV=2	0.061224	0.592902	0.807711	30.5506	30.5606	30.7871	30.2057	30.3856	30.3182	30.1612	30.2964	30.2958	30.6055	30.7954	30.6811	30.9459	30.8962	30.846	31.145	31.0156	31.016	By MS/MS	By MS/MS	By MS/MS	By MS/MS	By MS/MS	By MS/MS	By MS/MS	By MS/MS	By MS/MS	By MS/MS	By MS/MS	By MS/MS	By MS/MS	By MS/MS	By MS/MS	By MS/MS	By MS/MS	By MS/MS		+	+	LFQ intensity N30min_LFQ intensity C30min;LFQ intensity N60min_LFQ intensity C60min	5	5	5	41.5	41.5
Q88GL7	tr|Q88GL7|Q88GL7_PSEPK Uncharacterized protein OS=Pseudomonas putida (strain ATCC 47054 / DSM 6125 / CFBP 8728 / NCIMB 11950 / KT2440) OX=160488 GN=PP_3704 PE=4 SV=1	0.0605049	-0.134836	-0.333684	27.4707	27.5714	27.4468	27.6022	27.75	27.765	27.7461	27.8632	27.8279	27.4894	27.5215	27.6596	27.6911	27.5921	27.4296	27.4084	27.493	27.5347	By MS/MS	By MS/MS	By MS/MS	By MS/MS	By MS/MS	By MS/MS	By MS/MS	By MS/MS	By MS/MS	By MS/MS	By MS/MS	By MS/MS	By MS/MS	By MS/MS	By MS/MS	By MS/MS	By MS/MS	By MS/MS			+	LFQ intensity N60min_LFQ intensity C60min	3	3	3	45.1	45.1
Q88LV8	tr|Q88LV8|Q88LV8_PSEPK Methyl-accepting chemotaxis transducer OS=Pseudomonas putida (strain ATCC 47054 / DSM 6125 / CFBP 8728 / NCIMB 11950 / KT2440) OX=160488 GN=PP_1819 PE=4 SV=1	0.0603771	0.0991198	0.326572	NaN	23.8844	NaN	23.8523	23.7613	24.3945	23.8367	23.7894	23.6915	24.1471	24.1404	23.5467	23.9448	24.1077	24.2531	24.1502	23.9881	24.159		By MS/MS	By matching	By matching	By matching	By MS/MS	By MS/MS	By matching	By matching	By MS/MS	By matching	By matching	By matching	By matching	By matching	By MS/MS	By matching	By matching			+	LFQ intensity N60min_LFQ intensity C60min	2	1	1	3.9	2.3
Q88EE9	tr|Q88EE9|Q88EE9_PSEPK DNA helicase OS=Pseudomonas putida (strain ATCC 47054 / DSM 6125 / CFBP 8728 / NCIMB 11950 / KT2440) OX=160488 GN=recQ PE=3 SV=1	0.0596422	-0.291861	-0.00972112	26.1647	26.2725	26.0164	26.3353	26.1924	26.3118	26.2602	25.9358	25.9852	26.3301	26.1624	26.1399	26.0518	25.8812	26.0309	26.035	25.9375	26.1796	By MS/MS	By MS/MS	By MS/MS	By MS/MS	By MS/MS	By MS/MS	By MS/MS	By MS/MS	By MS/MS	By MS/MS	By MS/MS	By MS/MS	By MS/MS	By MS/MS	By MS/MS	By MS/MS	By MS/MS	By MS/MS		+		LFQ intensity N30min_LFQ intensity C30min	4	4	4	6	6
Q88C72	tr|Q88C72|Q88C72_PSEPK Putative signal transduction protein OS=Pseudomonas putida (strain ATCC 47054 / DSM 6125 / CFBP 8728 / NCIMB 11950 / KT2440) OX=160488 GN=PP_5311 PE=4 SV=1	0.0582644	0.194218	0.047636	30.1877	30.0806	30.2677	30.0415	30.1151	30.1252	30.1879	30.2526	30.2382	30.2114	30.3133	30.186	30.2483	30.2976	30.3186	30.2358	30.2866	30.2992	By MS/MS	By MS/MS	By MS/MS	By MS/MS	By MS/MS	By MS/MS	By MS/MS	By MS/MS	By MS/MS	By MS/MS	By MS/MS	By MS/MS	By MS/MS	By MS/MS	By MS/MS	By MS/MS	By MS/MS	By MS/MS		+		LFQ intensity N30min_LFQ intensity C30min	9	9	9	27.4	27.4
Q88M88	tr|Q88M88|Q88M88_PSEPK Glutathione peroxidase OS=Pseudomonas putida (strain ATCC 47054 / DSM 6125 / CFBP 8728 / NCIMB 11950 / KT2440) OX=160488 GN=PP_1686 PE=3 SV=1	0.058108	0.334728	0.205105	28.1543	27.9507	27.9742	27.8463	27.8157	27.9076	28.0896	27.9733	28.0624	28.1933	27.998	28.0621	28.0936	28.2178	28.2624	28.3286	28.211	28.201	By MS/MS	By MS/MS	By MS/MS	By MS/MS	By MS/MS	By MS/MS	By MS/MS	By MS/MS	By MS/MS	By MS/MS	By MS/MS	By MS/MS	By MS/MS	By MS/MS	By MS/MS	By MS/MS	By MS/MS	By MS/MS		+	+	LFQ intensity N30min_LFQ intensity C30min;LFQ intensity N60min_LFQ intensity C60min	3	3	3	21.3	21.3
Q88R51	tr|Q88R51|Q88R51_PSEPK Arginine/ornithine transport ATP-binding protein AotP OS=Pseudomonas putida (strain ATCC 47054 / DSM 6125 / CFBP 8728 / NCIMB 11950 / KT2440) OX=160488 GN=aotP PE=3 SV=1	0.0569267	1.48103	0.731812	28.7507	26.8094	29.3563	26.9446	27.6151	26.8874	27.7362	27.9748	28.739	28.4993	29.1251	27.4628	28.6633	28.5346	28.6923	29.0877	29.0282	28.5295	By MS/MS	By MS/MS	By MS/MS	By MS/MS	By MS/MS	By MS/MS	By MS/MS	By MS/MS	By MS/MS	By MS/MS	By MS/MS	By MS/MS	By MS/MS	By MS/MS	By MS/MS	By MS/MS	By MS/MS	By MS/MS		+		LFQ intensity N30min_LFQ intensity C30min	3	3	3	23.3	23.3
Q88FQ0	tr|Q88FQ0|Q88FQ0_PSEPK Dihydrothymine dehydrogenase OS=Pseudomonas putida (strain ATCC 47054 / DSM 6125 / CFBP 8728 / NCIMB 11950 / KT2440) OX=160488 GN=pydA PE=3 SV=1	0.0569026	0.0177466	0.412541	30.2016	30.2201	29.9881	29.8397	30.0975	30.0738	29.6456	29.6903	29.5941	30.3095	30.0111	30.2599	30.0304	29.9355	30.0984	30.0258	30.0415	30.1002	By MS/MS	By MS/MS	By MS/MS	By MS/MS	By MS/MS	By MS/MS	By MS/MS	By MS/MS	By MS/MS	By MS/MS	By MS/MS	By MS/MS	By MS/MS	By MS/MS	By MS/MS	By MS/MS	By MS/MS	By MS/MS			+	LFQ intensity N60min_LFQ intensity C60min	10	10	10	30.4	30.4
Q88CG5	tr|Q88CG5|Q88CG5_PSEPK Exopolyphosphatase OS=Pseudomonas putida (strain ATCC 47054 / DSM 6125 / CFBP 8728 / NCIMB 11950 / KT2440) OX=160488 GN=ppx PE=3 SV=1	0.0545826	0.155193	0.266368	31.0643	31.1741	31.117	31.1252	31.1208	31.081	31.0764	31.0362	31.1854	31.1931	31.1806	31.1456	31.2287	31.3324	31.2314	31.3333	31.3496	31.4142	By MS/MS	By MS/MS	By MS/MS	By MS/MS	By MS/MS	By MS/MS	By MS/MS	By MS/MS	By MS/MS	By MS/MS	By MS/MS	By MS/MS	By MS/MS	By MS/MS	By MS/MS	By MS/MS	By MS/MS	By MS/MS			+	LFQ intensity N60min_LFQ intensity C60min	16	16	16	35.6	35.6
Q88PQ3	tr|Q88PQ3|Q88PQ3_PSEPK Fructose PTS permease-IIBC component OS=Pseudomonas putida (strain ATCC 47054 / DSM 6125 / CFBP 8728 / NCIMB 11950 / KT2440) OX=160488 GN=fruA PE=4 SV=1	0.0537612	0.0484982	0.382881	28.4394	28.2803	28.3705	28.1213	28.0402	28.2081	27.7576	27.6616	27.8866	28.5456	28.2195	28.4864	28.4202	28.1448	27.9502	28.247	28.0322	28.1753	By MS/MS	By MS/MS	By MS/MS	By MS/MS	By MS/MS	By MS/MS	By MS/MS	By MS/MS	By MS/MS	By MS/MS	By MS/MS	By MS/MS	By MS/MS	By MS/MS	By MS/MS	By MS/MS	By MS/MS	By MS/MS			+	LFQ intensity N60min_LFQ intensity C60min	4	4	4	5.3	5.3
Q88DD0	tr|Q88DD0|Q88DD0_PSEPK N-acetylmuramoyl-L-alanine amidase OS=Pseudomonas putida (strain ATCC 47054 / DSM 6125 / CFBP 8728 / NCIMB 11950 / KT2440) OX=160488 GN=amiC PE=4 SV=1	0.0533791	0.0119654	-0.29627	28.7974	28.9007	28.7315	28.6261	28.6072	28.6878	28.8714	28.8964	28.7391	28.8583	28.765	28.9664	28.7484	28.7108	28.4978	28.5852	28.5647	28.4683	By MS/MS	By MS/MS	By MS/MS	By MS/MS	By MS/MS	By MS/MS	By MS/MS	By MS/MS	By MS/MS	By MS/MS	By MS/MS	By MS/MS	By MS/MS	By MS/MS	By MS/MS	By MS/MS	By MS/MS	By MS/MS			+	LFQ intensity N60min_LFQ intensity C60min	8	8	8	25	25
Q88Q23	tr|Q88Q23|Q88Q23_PSEPK Glutamate dehydrogenase OS=Pseudomonas putida (strain ATCC 47054 / DSM 6125 / CFBP 8728 / NCIMB 11950 / KT2440) OX=160488 GN=gdhA PE=3 SV=1	0.0524743	-0.215076	-0.261612	31.4882	31.5686	31.3946	31.6625	31.5575	31.6651	31.672	31.5151	31.5381	31.5032	31.4642	31.6414	31.319	31.4139	31.507	31.2759	31.2833	31.3811	By MS/MS	By MS/MS	By MS/MS	By MS/MS	By MS/MS	By MS/MS	By MS/MS	By MS/MS	By MS/MS	By MS/MS	By MS/MS	By MS/MS	By MS/MS	By MS/MS	By MS/MS	By MS/MS	By MS/MS	By MS/MS			+	LFQ intensity N60min_LFQ intensity C60min	19	19	19	51.4	51.4
Q88RW6	tr|Q88RW6|Q88RW6_PSEPK DNA gyrase subunit B OS=Pseudomonas putida (strain ATCC 47054 / DSM 6125 / CFBP 8728 / NCIMB 11950 / KT2440) OX=160488 GN=gyrB PE=3 SV=1	0.0522308	-0.144568	-0.148183	32.4646	32.4652	32.4474	32.5583	32.607	32.5539	32.517	32.5225	32.4375	32.545	32.4574	32.5315	32.4173	32.4246	32.4436	32.2552	32.3734	32.4038	By MS/MS	By MS/MS	By MS/MS	By MS/MS	By MS/MS	By MS/MS	By MS/MS	By MS/MS	By MS/MS	By MS/MS	By MS/MS	By MS/MS	By MS/MS	By MS/MS	By MS/MS	By MS/MS	By MS/MS	By MS/MS		+		LFQ intensity N30min_LFQ intensity C30min	20	20	20	32.9	32.9
Q88DV2	tr|Q88DV2|Q88DV2_PSEPK Dihydropteroate synthase OS=Pseudomonas putida (strain ATCC 47054 / DSM 6125 / CFBP 8728 / NCIMB 11950 / KT2440) OX=160488 GN=folP PE=3 SV=1	0.051494	-0.142049	-0.0486533	29.6627	29.6232	29.5738	29.7125	29.7458	29.7656	29.7827	29.6419	29.817	29.784	29.6268	29.6034	29.6445	29.5731	29.5802	29.697	29.6979	29.7006	By MS/MS	By MS/MS	By MS/MS	By MS/MS	By MS/MS	By MS/MS	By MS/MS	By MS/MS	By MS/MS	By MS/MS	By MS/MS	By MS/MS	By MS/MS	By MS/MS	By MS/MS	By MS/MS	By MS/MS	By MS/MS		+		LFQ intensity N30min_LFQ intensity C30min	8	8	8	45.6	45.6
Q88NY3	tr|Q88NY3|Q88NY3_PSEPK Glutamate / aspartate ABC transporter-permease subunit OS=Pseudomonas putida (strain ATCC 47054 / DSM 6125 / CFBP 8728 / NCIMB 11950 / KT2440) OX=160488 GN=gltJ PE=3 SV=1	0.0505314	-0.224267	-0.35862	26.8025	26.6549	26.8208	27.4508	27.2172	27.3079	27.2222	27.1191	27.3566	26.512	27.0777	26.8401	26.9527	27.3753	26.9752	26.9206	26.9282	26.7733	By MS/MS	By MS/MS	By MS/MS	By MS/MS	By MS/MS	By MS/MS	By MS/MS	By MS/MS	By MS/MS	By MS/MS	By MS/MS	By MS/MS	By MS/MS	By MS/MS	By MS/MS	By MS/MS	By MS/MS	By MS/MS			+	LFQ intensity N60min_LFQ intensity C60min	3	3	3	18.5	18.5
A0A140FWU0	tr|A0A140FWU0|A0A140FWU0_PSEPK Uncharacterized protein OS=Pseudomonas putida (strain ATCC 47054 / DSM 6125 / CFBP 8728 / NCIMB 11950 / KT2440) OX=160488 GN=PP_5737 PE=4 SV=1	0.0497195	0.0943108	0.0475286	31.7874	31.7824	31.8174	31.7494	31.7712	31.7918	31.7589	31.8578	31.8434	31.8531	31.8916	31.7917	31.8469	31.8853	31.8633	31.8717	31.9395	31.7915	By MS/MS	By MS/MS	By MS/MS	By MS/MS	By MS/MS	By MS/MS	By MS/MS	By MS/MS	By MS/MS	By MS/MS	By MS/MS	By MS/MS	By MS/MS	By MS/MS	By MS/MS	By MS/MS	By MS/MS	By MS/MS		+		LFQ intensity N30min_LFQ intensity C30min	9	9	9	65.4	65.4
Q88G17	tr|Q88G17|Q88G17_PSEPK Uncharacterized protein OS=Pseudomonas putida (strain ATCC 47054 / DSM 6125 / CFBP 8728 / NCIMB 11950 / KT2440) OX=160488 GN=PP_3909 PE=1 SV=1	0.0484269	0.373274	0.0572542	30.3713	30.3006	30.468	30.0331	30.1396	29.9592	30.2184	30.2665	30.4207	30.4236	30.4863	30.3752	30.4909	30.3474	30.4134	30.2941	30.478	30.3053	By MS/MS	By matching	By MS/MS	By MS/MS	By matching	By matching	By matching	By matching	By MS/MS	By matching	By MS/MS	By MS/MS	By MS/MS	By matching	By MS/MS	By matching	By matching	By MS/MS		+		LFQ intensity N30min_LFQ intensity C30min	1	1	1	15.2	15.2
Q88HI1	tr|Q88HI1|Q88HI1_PSEPK Putative phosphonate dehydrogenase OS=Pseudomonas putida (strain ATCC 47054 / DSM 6125 / CFBP 8728 / NCIMB 11950 / KT2440) OX=160488 GN=ptxD PE=3 SV=1	0.0474943	-0.358763	-0.380939	31.496	31.7047	31.4344	31.8051	31.8713	31.6897	31.9405	31.7752	31.5662	31.5634	31.5265	31.6877	31.3536	31.4423	31.4938	31.3813	31.2599	31.4979	By MS/MS	By MS/MS	By MS/MS	By MS/MS	By MS/MS	By MS/MS	By MS/MS	By MS/MS	By MS/MS	By MS/MS	By MS/MS	By MS/MS	By MS/MS	By MS/MS	By MS/MS	By MS/MS	By MS/MS	By MS/MS		+		LFQ intensity N30min_LFQ intensity C30min	13	13	13	51.2	51.2
Q88CU6	tr|Q88CU6|Q88CU6_PSEPK DD-transpeptidase OS=Pseudomonas putida (strain ATCC 47054 / DSM 6125 / CFBP 8728 / NCIMB 11950 / KT2440) OX=160488 GN=mrcA PE=3 SV=1	0.0471668	-0.0295518	-0.119307	30.3603	30.2681	30.2016	30.1487	30.3206	30.285	30.3117	30.2272	30.2595	30.4031	30.2104	30.358	30.2019	30.2208	30.243	30.1553	30.164	30.1211	By MS/MS	By MS/MS	By MS/MS	By MS/MS	By MS/MS	By MS/MS	By MS/MS	By MS/MS	By MS/MS	By MS/MS	By MS/MS	By MS/MS	By MS/MS	By MS/MS	By MS/MS	By MS/MS	By MS/MS	By MS/MS			+	LFQ intensity N60min_LFQ intensity C60min	10	10	10	16.6	16.6
A0A140FW16	tr|A0A140FW16|A0A140FW16_PSEPK Uncharacterized protein OS=Pseudomonas putida (strain ATCC 47054 / DSM 6125 / CFBP 8728 / NCIMB 11950 / KT2440) OX=160488 GN=PP_5467 PE=4 SV=1	0.0469316	-0.0843105	-0.161545	31.4456	31.5654	31.3304	31.4672	31.4582	31.4665	31.5546	31.5206	31.5196	31.5548	31.3903	31.5371	31.3936	31.4138	31.3315	31.4101	31.359	31.3411	By MS/MS	By MS/MS	By MS/MS	By MS/MS	By MS/MS	By MS/MS	By MS/MS	By MS/MS	By MS/MS	By MS/MS	By MS/MS	By MS/MS	By MS/MS	By MS/MS	By MS/MS	By MS/MS	By MS/MS	By MS/MS			+	LFQ intensity N60min_LFQ intensity C60min	15	15	15	40.3	40.3
Q88PL5	tr|Q88PL5|Q88PL5_PSEPK Protein translocase subunit SecD OS=Pseudomonas putida (strain ATCC 47054 / DSM 6125 / CFBP 8728 / NCIMB 11950 / KT2440) OX=160488 GN=secD PE=3 SV=1	0.0459773	-0.169933	-0.184761	31.9455	32.1004	31.9641	32.0574	32.0513	32.096	32.1926	32.1141	32.0825	32.002	32.0496	32.0963	31.8897	31.845	31.9602	31.9308	31.9268	31.9773	By MS/MS	By MS/MS	By MS/MS	By MS/MS	By MS/MS	By MS/MS	By MS/MS	By MS/MS	By MS/MS	By MS/MS	By MS/MS	By MS/MS	By MS/MS	By MS/MS	By MS/MS	By MS/MS	By MS/MS	By MS/MS			+	LFQ intensity N60min_LFQ intensity C60min	20	20	20	33.9	33.9
Q88Q98	tr|Q88Q98|Q88Q98_PSEPK Omega-amino acid--pyruvate aminotransferase OS=Pseudomonas putida (strain ATCC 47054 / DSM 6125 / CFBP 8728 / NCIMB 11950 / KT2440) OX=160488 GN=PP_0596 PE=3 SV=1	0.0451221	0.152054	0.0695578	29.6884	29.6497	29.5226	29.632	29.5864	29.5557	29.5268	29.5131	29.5975	29.7747	29.6885	29.5329	29.7195	29.7509	29.7599	29.572	29.6447	29.6293	By MS/MS	By MS/MS	By MS/MS	By MS/MS	By MS/MS	By MS/MS	By MS/MS	By MS/MS	By MS/MS	By MS/MS	By MS/MS	By MS/MS	By MS/MS	By MS/MS	By MS/MS	By MS/MS	By MS/MS	By MS/MS		+		LFQ intensity N30min_LFQ intensity C30min	7	7	7	21.2	21.2
Q88DD5	tr|Q88DD5|Q88DD5_PSEPK Protein HflK OS=Pseudomonas putida (strain ATCC 47054 / DSM 6125 / CFBP 8728 / NCIMB 11950 / KT2440) OX=160488 GN=hflK PE=3 SV=1	0.0444654	-0.13888	-0.109959	32.4276	32.5896	32.3956	32.4432	32.5384	32.4726	32.4834	32.5298	32.5448	32.5312	32.4494	32.5655	32.3824	32.3572	32.2979	32.4148	32.3884	32.4249	By MS/MS	By MS/MS	By MS/MS	By MS/MS	By MS/MS	By MS/MS	By MS/MS	By MS/MS	By MS/MS	By MS/MS	By MS/MS	By MS/MS	By MS/MS	By MS/MS	By MS/MS	By MS/MS	By MS/MS	By MS/MS			+	LFQ intensity N60min_LFQ intensity C60min	20	20	20	57.3	57.3
Q88KB0	tr|Q88KB0|Q88KB0_PSEPK Uncharacterized protein OS=Pseudomonas putida (strain ATCC 47054 / DSM 6125 / CFBP 8728 / NCIMB 11950 / KT2440) OX=160488 GN=PP_2380 PE=4 SV=1	0.0434322	0.333568	0.376638	31.1267	31.2604	31.371	30.7687	30.9099	30.9604	31.0481	30.919	31.0769	31.1404	31.4216	31.3263	31.2808	31.1822	31.1767	31.4475	31.374	31.3524	By MS/MS	By MS/MS	By MS/MS	By MS/MS	By MS/MS	By MS/MS	By MS/MS	By MS/MS	By MS/MS	By MS/MS	By MS/MS	By MS/MS	By MS/MS	By MS/MS	By MS/MS	By MS/MS	By MS/MS	By MS/MS		+	+	LFQ intensity N30min_LFQ intensity C30min;LFQ intensity N60min_LFQ intensity C60min	6	6	6	63.8	63.8
Q88I54	tr|Q88I54|Q88I54_PSEPK Putrescine-binding periplasmic protein OS=Pseudomonas putida (strain ATCC 47054 / DSM 6125 / CFBP 8728 / NCIMB 11950 / KT2440) OX=160488 GN=potF-II PE=3 SV=1	0.0431455	-0.742821	-0.655208	24.2704	24.1144	23.8815	24.1575	24.1945	24.3086	NaN	24.4488	24.15	NaN	24.3878	23.8761	23.2797	23.5006	23.6518	23.7675	23.4531	23.7121	By MS/MS	By MS/MS	By matching	By MS/MS	By MS/MS	By MS/MS		By MS/MS	By MS/MS		By MS/MS	By MS/MS	By MS/MS	By MS/MS	By MS/MS	By MS/MS	By matching	By matching		+		LFQ intensity N30min_LFQ intensity C30min	1	1	1	4.1	4.1
Q88F97	tr|Q88F97|Q88F97_PSEPK Electron transfer flavoprotein subunit alpha OS=Pseudomonas putida (strain ATCC 47054 / DSM 6125 / CFBP 8728 / NCIMB 11950 / KT2440) OX=160488 GN=etfA PE=3 SV=1	0.0413755	-0.329628	-0.182439	32.7051	33.1685	32.714	32.9603	32.904	32.996	33.0503	32.8406	32.6933	32.8379	32.7684	33.1055	32.5625	32.5999	32.709	32.6661	32.5927	32.7782	By MS/MS	By MS/MS	By MS/MS	By MS/MS	By MS/MS	By MS/MS	By MS/MS	By MS/MS	By MS/MS	By MS/MS	By MS/MS	By MS/MS	By MS/MS	By MS/MS	By MS/MS	By MS/MS	By MS/MS	By MS/MS		+		LFQ intensity N30min_LFQ intensity C30min	10	10	10	68.9	68.9
Q88MH2;Q88HI4	tr|Q88MH2|Q88MH2_PSEPK Outer membrane protein assembly factor BamA OS=Pseudomonas putida (strain ATCC 47054 / DSM 6125 / CFBP 8728 / NCIMB 11950 / KT2440) OX=160488 GN=bamA PE=3 SV=1;tr|Q88HI4|Q88HI4_PSEPK Outer membrane protein assembly factor BamA OS=Pse	0.039669	-0.28169	-0.241215	32.2302	32.3678	32.1705	32.318	32.3759	32.3623	32.317	32.3168	32.2957	32.2279	32.2202	32.4394	32.052	32.0217	32.1374	32.0833	32.0024	32.1202	By MS/MS	By MS/MS	By MS/MS	By MS/MS	By MS/MS	By MS/MS	By MS/MS	By MS/MS	By MS/MS	By MS/MS	By MS/MS	By MS/MS	By MS/MS	By MS/MS	By MS/MS	By MS/MS	By MS/MS	By MS/MS		+	+	LFQ intensity N30min_LFQ intensity C30min;LFQ intensity N60min_LFQ intensity C60min	20	20	20	36.9	36.9
Q88PL3	tr|Q88PL3|Q88PL3_PSEPK Putative regulator of flagellation OS=Pseudomonas putida (strain ATCC 47054 / DSM 6125 / CFBP 8728 / NCIMB 11950 / KT2440) OX=160488 GN=ycfJ PE=4 SV=1	0.0386035	0.0807177	0.748981	26.5666	26.6154	26.5271	26.6776	26.5575	26.3741	26.3173	26.4333	26.4226	26.8174	26.4306	26.5769	26.6913	26.4402	26.72	27.1881	27.1272	27.1049	By MS/MS	By MS/MS	By MS/MS	By MS/MS	By MS/MS	By MS/MS	By MS/MS	By MS/MS	By MS/MS	By MS/MS	By MS/MS	By MS/MS	By MS/MS	By MS/MS	By MS/MS	By MS/MS	By MS/MS	By MS/MS			+	LFQ intensity N60min_LFQ intensity C60min	5	5	5	33.3	33.3
Q88D39	tr|Q88D39|Q88D39_PSEPK Protein PilJ OS=Pseudomonas putida (strain ATCC 47054 / DSM 6125 / CFBP 8728 / NCIMB 11950 / KT2440) OX=160488 GN=pilJ PE=4 SV=1	0.0371602	-0.386528	-0.317147	26.7425	27.0696	27.0547	26.9277	27.147	26.9547	27.2862	27.5197	26.9589	26.9504	26.8002	27.2277	26.7226	26.6517	26.4955	27.13	27.0131	26.6703	By MS/MS	By MS/MS	By MS/MS	By MS/MS	By MS/MS	By MS/MS	By MS/MS	By MS/MS	By matching	By MS/MS	By MS/MS	By MS/MS	By MS/MS	By MS/MS	By MS/MS	By MS/MS	By MS/MS	By MS/MS		+		LFQ intensity N30min_LFQ intensity C30min	4	4	4	7.6	7.6
Q88DI7	tr|Q88DI7|Q88DI7_PSEPK Outer membrane copper receptor OprC OS=Pseudomonas putida (strain ATCC 47054 / DSM 6125 / CFBP 8728 / NCIMB 11950 / KT2440) OX=160488 GN=oprC PE=3 SV=1	0.0348752	0.0933946	0.282314	31.8749	31.8754	31.7878	31.5513	31.6083	31.6601	31.3027	31.269	31.3266	31.8413	31.9003	31.9012	31.685	31.7333	31.6816	31.5579	31.5376	31.6498	By MS/MS	By MS/MS	By MS/MS	By MS/MS	By MS/MS	By MS/MS	By MS/MS	By MS/MS	By MS/MS	By MS/MS	By MS/MS	By MS/MS	By MS/MS	By MS/MS	By MS/MS	By MS/MS	By MS/MS	By MS/MS			+	LFQ intensity N60min_LFQ intensity C60min	23	23	23	45.5	45.5
Q88N93	tr|Q88N93|Q88N93_PSEPK Cytochrome c1 OS=Pseudomonas putida (strain ATCC 47054 / DSM 6125 / CFBP 8728 / NCIMB 11950 / KT2440) OX=160488 GN=petC PE=4 SV=1	0.0339381	0.241041	0.761353	31.271	31.1357	31.1092	30.9856	30.9246	31.1828	30.7811	30.727	30.9527	31.2238	31.3026	31.0914	31.3009	31.1913	31.3239	31.6619	31.5439	31.539	By MS/MS	By MS/MS	By MS/MS	By MS/MS	By MS/MS	By MS/MS	By MS/MS	By MS/MS	By MS/MS	By MS/MS	By MS/MS	By MS/MS	By MS/MS	By MS/MS	By MS/MS	By MS/MS	By MS/MS	By MS/MS			+	LFQ intensity N60min_LFQ intensity C60min	7	7	7	39.4	39.4
Q88M79	tr|Q88M79|Q88M79_PSEPK Histidine kinase OS=Pseudomonas putida (strain ATCC 47054 / DSM 6125 / CFBP 8728 / NCIMB 11950 / KT2440) OX=160488 GN=PP_1695 PE=3 SV=1	0.0338974	0.338479	0.514244	25.1288	25.8535	25.6016	25.5768	24.8966	24.8544	25.2515	25.0341	25.3871	25.4348	25.7854	25.4655	25.4832	25.1156	25.7444	25.826	25.8341	25.5554	By MS/MS	By MS/MS	By MS/MS	By matching	By MS/MS	By MS/MS	By MS/MS	By matching	By MS/MS	By MS/MS	By MS/MS	By MS/MS	By MS/MS	By MS/MS	By MS/MS	By MS/MS	By MS/MS	By MS/MS			+	LFQ intensity N60min_LFQ intensity C60min	3	3	3	4.1	4.1
Q88CY8	tr|Q88CY8|Q88CY8_PSEPK Alpha-1,4 glucan phosphorylase OS=Pseudomonas putida (strain ATCC 47054 / DSM 6125 / CFBP 8728 / NCIMB 11950 / KT2440) OX=160488 GN=glgP PE=3 SV=1	0.0336723	0.22311	0.13628	29.2532	29.0132	29.2255	28.991	28.8813	28.9231	28.7932	28.9902	28.9556	29.1296	29.2066	29.2568	29.0928	29.1631	29.2088	29.0601	29.0226	29.0651	By MS/MS	By MS/MS	By MS/MS	By MS/MS	By MS/MS	By MS/MS	By MS/MS	By MS/MS	By MS/MS	By MS/MS	By MS/MS	By MS/MS	By MS/MS	By MS/MS	By MS/MS	By MS/MS	By MS/MS	By MS/MS		+		LFQ intensity N30min_LFQ intensity C30min	14	14	14	22.2	22.2
Q88C79	tr|Q88C79|Q88C79_PSEPK Putative Lipoprotein OS=Pseudomonas putida (strain ATCC 47054 / DSM 6125 / CFBP 8728 / NCIMB 11950 / KT2440) OX=160488 GN=PP_5304 PE=4 SV=1	0.0327511	-0.0876872	-0.116855	31.7372	31.7951	31.6746	31.6769	31.7309	31.6842	31.7337	31.7582	31.714	31.7706	31.7652	31.7694	31.5702	31.6237	31.6351	31.6403	31.5755	31.6395	By MS/MS	By MS/MS	By MS/MS	By MS/MS	By MS/MS	By MS/MS	By MS/MS	By MS/MS	By MS/MS	By MS/MS	By MS/MS	By MS/MS	By MS/MS	By MS/MS	By MS/MS	By MS/MS	By MS/MS	By MS/MS			+	LFQ intensity N60min_LFQ intensity C60min	9	9	9	39.9	39.9
Q88QY0	tr|Q88QY0|Q88QY0_PSEPK CBS domain protein OS=Pseudomonas putida (strain ATCC 47054 / DSM 6125 / CFBP 8728 / NCIMB 11950 / KT2440) OX=160488 GN=PP_0354 PE=4 SV=1	0.0325254	0.290961	1.0121	25.7854	26.1231	25.9763	26.271	25.3584	26.0555	25.8638	25.5741	25.6959	26.2053	25.5978	26.1793	25.8776	26.3794	26.3009	26.7771	26.6031	26.7898	By matching	By MS/MS	By MS/MS	By MS/MS	By MS/MS	By MS/MS	By MS/MS	By MS/MS	By MS/MS	By MS/MS	By MS/MS	By MS/MS	By MS/MS	By MS/MS	By MS/MS	By MS/MS	By MS/MS	By MS/MS			+	LFQ intensity N60min_LFQ intensity C60min	3	3	3	6.2	6.2
Q88LX2;Q9F936	tr|Q88LX2|Q88LX2_PSEPK Polysaccharide biosynthesis protein OS=Pseudomonas putida (strain ATCC 47054 / DSM 6125 / CFBP 8728 / NCIMB 11950 / KT2440) OX=160488 GN=wbpM PE=3 SV=1;tr|Q9F936|Q9F936_PSEPU Glycosyltransferase M (Fragment) OS=Pseudomonas putida OX=	0.0309537	-0.0377636	-0.418128	26.6271	25.8522	26.4941	26.1675	26.6711	26.1851	26.4837	26.5224	26.745	26.3037	26.4351	26.3275	26.4251	26.0397	26.4458	26.0318	26.1377	26.3271	By MS/MS	By MS/MS	By MS/MS	By MS/MS	By MS/MS	By MS/MS	By MS/MS	By matching	By matching	By MS/MS	By MS/MS	By MS/MS	By MS/MS	By MS/MS	By matching	By MS/MS	By matching	By MS/MS			+	LFQ intensity N60min_LFQ intensity C60min	2	2	2	4.4	4.4
Q88IC0	tr|Q88IC0|Q88IC0_PSEPK Peptidyl-prolyl cis-trans isomerase C (Rotamase C) OS=Pseudomonas putida (strain ATCC 47054 / DSM 6125 / CFBP 8728 / NCIMB 11950 / KT2440) OX=160488 GN=ppiC-II PE=4 SV=1	0.0300128	-0.224918	-0.182063	32.3903	32.6284	32.4414	32.4806	32.5685	32.5789	32.699	32.6117	32.4234	32.4476	32.3794	32.723	32.2338	32.3714	32.348	32.3501	32.3661	32.4717	By MS/MS	By MS/MS	By MS/MS	By MS/MS	By MS/MS	By MS/MS	By MS/MS	By MS/MS	By MS/MS	By MS/MS	By MS/MS	By MS/MS	By MS/MS	By MS/MS	By MS/MS	By MS/MS	By MS/MS	By MS/MS		+		LFQ intensity N30min_LFQ intensity C30min	4	4	4	65.6	65.6
Q88D05	tr|Q88D05|Q88D05_PSEPK Amino acid ABC transporter, periplasmic amino acid-binding protein OS=Pseudomonas putida (strain ATCC 47054 / DSM 6125 / CFBP 8728 / NCIMB 11950 / KT2440) OX=160488 GN=PP_5024 PE=3 SV=1	0.0297502	0.309644	-0.0353533	30.5981	30.6311	30.6915	30.1941	30.2318	30.1308	30.4624	30.5066	30.44	30.7248	30.706	30.579	30.4665	30.5317	30.4875	30.469	30.5802	30.2537	By MS/MS	By MS/MS	By MS/MS	By MS/MS	By MS/MS	By MS/MS	By MS/MS	By MS/MS	By MS/MS	By MS/MS	By MS/MS	By MS/MS	By MS/MS	By MS/MS	By MS/MS	By MS/MS	By MS/MS	By MS/MS		+		LFQ intensity N30min_LFQ intensity C30min	8	8	8	49.2	49.2
Q88P22	tr|Q88P22|Q88P22_PSEPK Inosine-5-monophosphate dehydrogenase OS=Pseudomonas putida (strain ATCC 47054 / DSM 6125 / CFBP 8728 / NCIMB 11950 / KT2440) OX=160488 GN=guaB PE=3 SV=1	0.0281003	-0.29041	-0.248662	33.8392	34.0994	33.8726	34.0536	33.9681	34.0621	34.0185	33.9744	33.9351	33.9261	33.8918	34.0777	33.758	33.6925	33.762	33.7847	33.6335	33.7638	By MS/MS	By MS/MS	By MS/MS	By MS/MS	By MS/MS	By MS/MS	By MS/MS	By MS/MS	By MS/MS	By MS/MS	By MS/MS	By MS/MS	By MS/MS	By MS/MS	By MS/MS	By MS/MS	By MS/MS	By MS/MS		+	+	LFQ intensity N30min_LFQ intensity C30min;LFQ intensity N60min_LFQ intensity C60min	16	16	16	42.1	42.1
Q88N92	tr|Q88N92|Q88N92_PSEPK Stringent starvation protein A OS=Pseudomonas putida (strain ATCC 47054 / DSM 6125 / CFBP 8728 / NCIMB 11950 / KT2440) OX=160488 GN=sspA PE=1 SV=1	0.027667	0.207417	0.0331758	25.1636	25.1535	25.0945	NaN	25.1504	25.1763	25.1662	25.2578	25.2586	NaN	25.1074	25.2223	25.3733	25.385	25.3539	25.1451	25.3586	25.2784	By matching	By matching	By matching		By MS/MS	By MS/MS	By MS/MS	By MS/MS	By MS/MS		By MS/MS	By MS/MS	By MS/MS	By MS/MS	By MS/MS	By matching	By matching	By MS/MS		+		LFQ intensity N30min_LFQ intensity C30min	2	2	2	13.5	13.5
Q88QW6	tr|Q88QW6|Q88QW6_PSEPK Putative Acyl-CoA dehydrogenase OS=Pseudomonas putida (strain ATCC 47054 / DSM 6125 / CFBP 8728 / NCIMB 11950 / KT2440) OX=160488 GN=PP_0368 PE=3 SV=1	0.0264009	-0.227363	-0.163179	29.9077	30.155	29.6875	30.1689	30.0836	30.2057	30.1332	30.1009	30.0556	29.9885	29.7207	30.1202	29.9901	29.9299	29.8561	29.9307	29.8812	29.9882	By MS/MS	By MS/MS	By MS/MS	By MS/MS	By MS/MS	By MS/MS	By MS/MS	By MS/MS	By MS/MS	By MS/MS	By MS/MS	By MS/MS	By MS/MS	By MS/MS	By MS/MS	By MS/MS	By MS/MS	By MS/MS		+	+	LFQ intensity N30min_LFQ intensity C30min;LFQ intensity N60min_LFQ intensity C60min	15	15	15	36.4	36.4
Q88PK6	tr|Q88PK6|Q88PK6_PSEPK Iron-binding protein IscA OS=Pseudomonas putida (strain ATCC 47054 / DSM 6125 / CFBP 8728 / NCIMB 11950 / KT2440) OX=160488 GN=iscA PE=3 SV=1	0.0261504	-0.460235	-0.338977	28.3832	28.5684	28.0116	28.453	28.4988	28.517	28.2442	28.3047	28.2813	28.4929	28.0264	28.5223	28.1103	28.0829	27.8949	28.0669	27.7142	28.0321	By MS/MS	By MS/MS	By MS/MS	By MS/MS	By MS/MS	By MS/MS	By MS/MS	By MS/MS	By MS/MS	By MS/MS	By MS/MS	By MS/MS	By MS/MS	By MS/MS	By MS/MS	By MS/MS	By MS/MS	By MS/MS		+		LFQ intensity N30min_LFQ intensity C30min	2	2	2	25.2	25.2
Q88QQ8	tr|Q88QQ8|Q88QQ8_PSEPK NMO domain-containing protein OS=Pseudomonas putida (strain ATCC 47054 / DSM 6125 / CFBP 8728 / NCIMB 11950 / KT2440) OX=160488 GN=PP_0430 PE=4 SV=1	0.025012	0.727062	1.32345	24.1421	24.2987	24.0641	24.4458	24.1184	24.1368	24.1613	NaN	23.8376	24.2391	24.1476	NaN	25.4504	24.9463	24.4855	25.522	25.0963	25.3504	By matching	By MS/MS	By matching	By matching	By matching	By matching	By matching		By matching	By matching	By matching		By MS/MS	By MS/MS	By matching	By MS/MS	By MS/MS	By MS/MS			+	LFQ intensity N60min_LFQ intensity C60min	2	2	2	11.9	11.9
Q88NT3	tr|Q88NT3|Q88NT3_PSEPK OmpA family protein OS=Pseudomonas putida (strain ATCC 47054 / DSM 6125 / CFBP 8728 / NCIMB 11950 / KT2440) OX=160488 GN=PP_1121 PE=4 SV=1	0.0239429	0.078221	0.287457	31.5637	31.6498	31.5005	31.3272	31.3854	31.3861	31.2799	31.1961	31.198	31.5601	31.4894	31.7364	31.498	31.3949	31.4404	31.4795	31.494	31.5629	By MS/MS	By MS/MS	By MS/MS	By MS/MS	By MS/MS	By MS/MS	By MS/MS	By MS/MS	By MS/MS	By MS/MS	By MS/MS	By MS/MS	By MS/MS	By MS/MS	By MS/MS	By MS/MS	By MS/MS	By MS/MS			+	LFQ intensity N60min_LFQ intensity C60min	6	6	6	32.6	32.6
Q88K44	tr|Q88K44|Q88K44_PSEPK Gamma-glutamylputrescine oxidase OS=Pseudomonas putida (strain ATCC 47054 / DSM 6125 / CFBP 8728 / NCIMB 11950 / KT2440) OX=160488 GN=puuB PE=4 SV=1	0.0230999	0.53185	0.86091	28.3106	28.2245	28.0841	28.4435	28.2939	28.3123	27.9152	27.9112	28.046	28.3328	28.0579	28.2978	28.968	28.7932	28.884	28.8927	28.5547	29.0077	By MS/MS	By MS/MS	By MS/MS	By MS/MS	By MS/MS	By MS/MS	By MS/MS	By MS/MS	By MS/MS	By MS/MS	By MS/MS	By MS/MS	By MS/MS	By MS/MS	By MS/MS	By MS/MS	By MS/MS	By MS/MS		+	+	LFQ intensity N30min_LFQ intensity C30min;LFQ intensity N60min_LFQ intensity C60min	6	6	6	17.3	17.3
Q88QS6	tr|Q88QS6|Q88QS6_PSEPK Polyamine ABC transporter, periplasmic polyamine-binding protein OS=Pseudomonas putida (strain ATCC 47054 / DSM 6125 / CFBP 8728 / NCIMB 11950 / KT2440) OX=160488 GN=PP_0412 PE=4 SV=1	0.0195586	-0.169872	0.663556	28.1495	28.1324	28.0146	28.5455	28.7655	28.7828	28.3606	28.4855	28.6668	28.0538	28.108	28.1934	28.6318	28.8485	28.1039	29.1291	29.1935	29.181	By MS/MS	By MS/MS	By MS/MS	By MS/MS	By MS/MS	By MS/MS	By MS/MS	By MS/MS	By MS/MS	By MS/MS	By MS/MS	By MS/MS	By MS/MS	By MS/MS	By MS/MS	By MS/MS	By MS/MS	By MS/MS			+	LFQ intensity N60min_LFQ intensity C60min	6	6	6	19.2	19.2
Q88NM2	tr|Q88NM2|Q88NM2_PSEPK Outer membrane protein H1 OS=Pseudomonas putida (strain ATCC 47054 / DSM 6125 / CFBP 8728 / NCIMB 11950 / KT2440) OX=160488 GN=oprH PE=4 SV=1	0.0193151	0.164796	0.143636	35.2021	34.9572	35.2308	35.0101	34.9818	34.8813	34.9679	34.9174	34.9887	35.2118	35.1896	35.0467	35.0775	35.1398	35.1503	35.1084	35.086	35.1105	By MS/MS	By MS/MS	By MS/MS	By MS/MS	By MS/MS	By MS/MS	By MS/MS	By MS/MS	By MS/MS	By MS/MS	By MS/MS	By MS/MS	By MS/MS	By MS/MS	By MS/MS	By MS/MS	By MS/MS	By MS/MS			+	LFQ intensity N60min_LFQ intensity C60min	13	13	13	70.1	70.1
Q88FA5	tr|Q88FA5|Q88FA5_PSEPK Succinate dehydrogenase cytochrome b556 subunit OS=Pseudomonas putida (strain ATCC 47054 / DSM 6125 / CFBP 8728 / NCIMB 11950 / KT2440) OX=160488 GN=sdhC PE=3 SV=1	0.0184174	-0.0588442	0.131947	32.319	32.3997	32.1236	32.2677	32.4579	32.41	32.1881	32.1183	32.1671	32.3732	32.1566	32.3678	32.3092	32.341	32.3089	32.3001	32.2519	32.3173	By MS/MS	By MS/MS	By MS/MS	By MS/MS	By MS/MS	By MS/MS	By MS/MS	By MS/MS	By MS/MS	By MS/MS	By MS/MS	By MS/MS	By MS/MS	By MS/MS	By MS/MS	By MS/MS	By MS/MS	By MS/MS			+	LFQ intensity N60min_LFQ intensity C60min	4	4	4	39.1	39.1
Q88KS2	tr|Q88KS2|Q88KS2_PSEPK Enoyl-CoA hydratase OS=Pseudomonas putida (strain ATCC 47054 / DSM 6125 / CFBP 8728 / NCIMB 11950 / KT2440) OX=160488 GN=PP_2217 PE=3 SV=1	0.0167688	-0.142417	0.0373745	30.9501	31.092	30.8189	30.9561	30.9104	30.881	30.8385	30.8807	30.8157	30.965	30.8709	31.0755	30.7432	30.7687	30.8082	30.958	30.8509	30.8382	By MS/MS	By MS/MS	By MS/MS	By MS/MS	By MS/MS	By MS/MS	By MS/MS	By MS/MS	By MS/MS	By MS/MS	By MS/MS	By MS/MS	By MS/MS	By MS/MS	By MS/MS	By MS/MS	By MS/MS	By MS/MS		+		LFQ intensity N30min_LFQ intensity C30min	5	5	5	17.5	17.5
Q88LY3	tr|Q88LY3|Q88LY3_PSEPK Glycosyl transferase, group 2 family protein OS=Pseudomonas putida (strain ATCC 47054 / DSM 6125 / CFBP 8728 / NCIMB 11950 / KT2440) OX=160488 GN=PP_1793 PE=4 SV=1	0.0165876	-0.35202	-0.412993	28.8467	29.1889	28.7826	29.1114	29.1484	29.3076	29.0921	29.1053	28.9556	29.0203	28.7965	29.0511	28.7373	28.8609	28.9132	28.9053	28.5203	28.4885	By MS/MS	By MS/MS	By MS/MS	By MS/MS	By MS/MS	By MS/MS	By MS/MS	By MS/MS	By MS/MS	By MS/MS	By MS/MS	By MS/MS	By MS/MS	By MS/MS	By MS/MS	By MS/MS	By MS/MS	By MS/MS		+		LFQ intensity N30min_LFQ intensity C30min	8	8	8	15.5	15.5
Q88JT2	tr|Q88JT2|Q88JT2_PSEPK DNA helicase OS=Pseudomonas putida (strain ATCC 47054 / DSM 6125 / CFBP 8728 / NCIMB 11950 / KT2440) OX=160488 GN=PP_2565 PE=4 SV=2	0.0161463	-0.12907	-0.056118	27.9028	27.8622	27.8304	28.0119	27.9805	27.9286	27.8887	27.828	27.8673	27.7799	28.0517	27.8123	27.8771	27.8264	27.8301	27.7462	27.8272	27.8422	By matching	By matching	By matching	By MS/MS	By matching	By MS/MS	By MS/MS	By MS/MS	By matching	By MS/MS	By matching	By MS/MS	By matching	By MS/MS	By MS/MS	By matching	By matching	By matching		+		LFQ intensity N30min_LFQ intensity C30min	5	5	5	10.3	10.3
Q88IA4	tr|Q88IA4|Q88IA4_PSEPK Protein ClpV1 OS=Pseudomonas putida (strain ATCC 47054 / DSM 6125 / CFBP 8728 / NCIMB 11950 / KT2440) OX=160488 GN=clpV PE=3 SV=1	0.0157598	0.334097	0.57161	30.3142	29.9581	30.1343	29.9896	30.004	29.9188	29.8998	29.9316	30.1163	30.0971	30.3173	30.0394	30.2783	30.3466	30.2898	30.4915	30.6432	30.5279	By MS/MS	By MS/MS	By MS/MS	By MS/MS	By MS/MS	By MS/MS	By MS/MS	By MS/MS	By MS/MS	By MS/MS	By MS/MS	By MS/MS	By MS/MS	By MS/MS	By MS/MS	By MS/MS	By MS/MS	By MS/MS		+	+	LFQ intensity N30min_LFQ intensity C30min;LFQ intensity N60min_LFQ intensity C60min	11	11	11	12.4	12.4
Q88I93	tr|Q88I93|Q88I93_PSEPK Phage_base_V domain-containing protein OS=Pseudomonas putida (strain ATCC 47054 / DSM 6125 / CFBP 8728 / NCIMB 11950 / KT2440) OX=160488 GN=PP_3106 PE=3 SV=1	0.0155621	-0.28725	-0.237369	31.2678	31.4443	31.3543	31.4385	31.4963	31.5272	31.4916	31.4404	31.3718	31.401	31.3473	31.3648	31.1596	31.2679	31.1729	31.1386	31.2698	31.1833	By MS/MS	By MS/MS	By MS/MS	By MS/MS	By MS/MS	By MS/MS	By MS/MS	By MS/MS	By MS/MS	By MS/MS	By MS/MS	By MS/MS	By MS/MS	By MS/MS	By MS/MS	By MS/MS	By MS/MS	By MS/MS		+	+	LFQ intensity N30min_LFQ intensity C30min;LFQ intensity N60min_LFQ intensity C60min	23	23	23	48.7	48.7
Q88RJ2	tr|Q88RJ2|Q88RJ2_PSEPK Probable proton/glutamate-aspartate symporter OS=Pseudomonas putida (strain ATCC 47054 / DSM 6125 / CFBP 8728 / NCIMB 11950 / KT2440) OX=160488 GN=gltP PE=3 SV=1	0.013642	-0.428185	-0.673112	29.0445	29.8241	29.1975	29.4907	29.3225	29.562	29.6121	29.6818	29.3557	29.2202	29.2868	29.6	29.1162	29.0377	28.9367	28.9672	28.6624	29.0007	By MS/MS	By MS/MS	By MS/MS	By MS/MS	By MS/MS	By MS/MS	By MS/MS	By MS/MS	By MS/MS	By MS/MS	By MS/MS	By MS/MS	By MS/MS	By MS/MS	By MS/MS	By MS/MS	By MS/MS	By MS/MS		+	+	LFQ intensity N30min_LFQ intensity C30min;LFQ intensity N60min_LFQ intensity C60min	4	4	4	13.3	13.3
Q88D48	tr|Q88D48|Q88D48_PSEPK ATP-dependent RNA helicase RhlE OS=Pseudomonas putida (strain ATCC 47054 / DSM 6125 / CFBP 8728 / NCIMB 11950 / KT2440) OX=160488 GN=rhlE PE=3 SV=1	0.0131009	-0.156647	-0.175091	32.7739	32.7221	32.6392	32.8243	32.7775	32.8269	32.8813	32.7986	32.8305	32.7555	32.724	32.6949	32.6387	32.7052	32.6149	32.6612	32.648	32.676	By MS/MS	By MS/MS	By MS/MS	By MS/MS	By MS/MS	By MS/MS	By MS/MS	By MS/MS	By MS/MS	By MS/MS	By MS/MS	By MS/MS	By MS/MS	By MS/MS	By MS/MS	By MS/MS	By MS/MS	By MS/MS		+	+	LFQ intensity N30min_LFQ intensity C30min;LFQ intensity N60min_LFQ intensity C60min	18	18	18	36.1	36.1
Q88DM2	tr|Q88DM2|Q88DM2_PSEPK Serine-type D-Ala-D-Ala carboxypeptidase OS=Pseudomonas putida (strain ATCC 47054 / DSM 6125 / CFBP 8728 / NCIMB 11950 / KT2440) OX=160488 GN=dacA PE=3 SV=1	0.012071	-0.242607	-0.181226	33.0093	33.1629	33.0214	33.1688	33.1099	33.1374	33.1699	33.0783	33.0325	32.9577	33.0428	33.2293	32.8367	32.9575	32.8941	32.9128	32.8799	32.9442	By MS/MS	By MS/MS	By MS/MS	By MS/MS	By MS/MS	By MS/MS	By MS/MS	By MS/MS	By MS/MS	By MS/MS	By MS/MS	By MS/MS	By MS/MS	By MS/MS	By MS/MS	By MS/MS	By MS/MS	By MS/MS		+		LFQ intensity N30min_LFQ intensity C30min	14	14	14	60.1	60.1
Q88C01	tr|Q88C01|Q88C01_PSEPK Putative exported protein OS=Pseudomonas putida (strain ATCC 47054 / DSM 6125 / CFBP 8728 / NCIMB 11950 / KT2440) OX=160488 GN=PP_5382 PE=4 SV=1	0.0120252	0.459197	0.657214	28.5129	28.3374	28.4615	27.8001	27.7562	27.7547	27.5733	27.6351	27.7613	28.2385	28.5012	28.6082	28.3286	28.0786	28.2814	28.2645	28.2175	28.4593	By MS/MS	By MS/MS	By MS/MS	By MS/MS	By MS/MS	By MS/MS	By MS/MS	By MS/MS	By MS/MS	By MS/MS	By MS/MS	By MS/MS	By MS/MS	By MS/MS	By MS/MS	By MS/MS	By MS/MS	By MS/MS			+	LFQ intensity N60min_LFQ intensity C60min	2	2	2	23.5	23.5
Q88JN4;Q88FK8	tr|Q88JN4|Q88JN4_PSEPK Hemolysin-coregulated protein OS=Pseudomonas putida (strain ATCC 47054 / DSM 6125 / CFBP 8728 / NCIMB 11950 / KT2440) OX=160488 GN=hcpC-I PE=4 SV=1;tr|Q88FK8|Q88FK8_PSEPK Hemolysin-coregulated protein OS=Pseudomonas putida (strain AT	0.0118033	NaN	-1.31756	22.2948	22.7651	22.5013	22.665	22.6479	22.2236	22.728	22.9456	22.7349	22.7351	22.5195	22.3421	NaN	NaN	NaN	21.5397	NaN	21.4309	By MS/MS	By MS/MS	By MS/MS	By MS/MS	By MS/MS	By MS/MS	By MS/MS	By MS/MS	By MS/MS	By MS/MS	By MS/MS	By MS/MS	By MS/MS		By MS/MS	By MS/MS		By MS/MS			+	LFQ intensity N60min_LFQ intensity C60min	1	1	1	10.5	10.5
Q88FB3	tr|Q88FB3|Q88FB3_PSEPK Succinate--CoA ligase [ADP-forming] subunit alpha OS=Pseudomonas putida (strain ATCC 47054 / DSM 6125 / CFBP 8728 / NCIMB 11950 / KT2440) OX=160488 GN=sucD PE=3 SV=1	0.0110766	-0.137793	-0.097702	35.519	35.4335	35.5009	35.5626	35.5746	35.5206	35.4495	35.4195	35.4215	35.4222	35.5177	35.5468	35.2549	35.4762	35.5132	35.3387	35.3137	35.345	By MS/MS	By MS/MS	By MS/MS	By MS/MS	By MS/MS	By MS/MS	By MS/MS	By MS/MS	By MS/MS	By MS/MS	By MS/MS	By MS/MS	By MS/MS	By MS/MS	By MS/MS	By MS/MS	By MS/MS	By MS/MS			+	LFQ intensity N60min_LFQ intensity C60min	16	16	16	63.3	63.3
Q88LZ0	tr|Q88LZ0|Q88LZ0_PSEPK Putative Glycosyl transferase OS=Pseudomonas putida (strain ATCC 47054 / DSM 6125 / CFBP 8728 / NCIMB 11950 / KT2440) OX=160488 GN=PP_1786 PE=4 SV=1	0.00987498	-0.247346	-0.219823	32.8075	32.9245	32.6987	32.8604	32.9187	32.8861	32.8237	32.8155	32.7822	32.8713	32.6897	32.8993	32.6344	32.6044	32.6844	32.5907	32.5511	32.6201	By MS/MS	By MS/MS	By MS/MS	By MS/MS	By MS/MS	By MS/MS	By MS/MS	By MS/MS	By MS/MS	By MS/MS	By MS/MS	By MS/MS	By MS/MS	By MS/MS	By MS/MS	By MS/MS	By MS/MS	By MS/MS		+	+	LFQ intensity N30min_LFQ intensity C30min;LFQ intensity N60min_LFQ intensity C60min	32	32	32	40.8	40.8
Q88DA6	tr|Q88DA6|Q88DA6_PSEPK Transporter, NCS1 nucleoside transporter family OS=Pseudomonas putida (strain ATCC 47054 / DSM 6125 / CFBP 8728 / NCIMB 11950 / KT2440) OX=160488 GN=PP_4921 PE=3 SV=1	0.00927035	-0.317257	-0.479731	27.4016	27.4589	27.4111	27.6849	27.66	27.6563	27.812	27.5634	27.6364	27.5086	27.4636	27.3272	27.1807	27.4029	27.4658	27.0718	27.2575	27.2433	By MS/MS	By MS/MS	By MS/MS	By MS/MS	By MS/MS	By MS/MS	By MS/MS	By MS/MS	By MS/MS	By MS/MS	By MS/MS	By MS/MS	By MS/MS	By MS/MS	By MS/MS	By MS/MS	By MS/MS	By MS/MS			+	LFQ intensity N60min_LFQ intensity C60min	2	2	2	4.2	4.2
Q88LY5	tr|Q88LY5|Q88LY5_PSEPK Putative Aldolase/synthase OS=Pseudomonas putida (strain ATCC 47054 / DSM 6125 / CFBP 8728 / NCIMB 11950 / KT2440) OX=160488 GN=PP_1791 PE=4 SV=1	0.00871913	-0.0942815	-0.132954	32.5398	32.4499	32.4625	32.5277	32.5419	32.4545	32.4966	32.4271	32.4892	32.518	32.4909	32.4694	32.4215	32.4155	32.4043	32.3623	32.3206	32.3311	By MS/MS	By MS/MS	By MS/MS	By MS/MS	By MS/MS	By MS/MS	By MS/MS	By MS/MS	By MS/MS	By MS/MS	By MS/MS	By MS/MS	By MS/MS	By MS/MS	By MS/MS	By MS/MS	By MS/MS	By MS/MS			+	LFQ intensity N60min_LFQ intensity C60min	19	19	19	50.6	50.6
D2EDM4	tr|D2EDM4|D2EDM4_PSEAI Rhamnosyltransferase-1 OS=Pseudomonas aeruginosa OX=287 GN=rhlB PE=4 SV=1	0.00850169	-0.25192	-0.316839	32.727	32.5878	32.5077	32.9095	32.9192	32.8064	32.9853	33.0348	32.8773	32.7093	32.603	32.5357	32.5428	32.7138	32.6227	32.552	32.6627	32.7321	By MS/MS	By MS/MS	By MS/MS	By MS/MS	By MS/MS	By MS/MS	By MS/MS	By MS/MS	By MS/MS	By MS/MS	By MS/MS	By MS/MS	By MS/MS	By MS/MS	By MS/MS	By MS/MS	By MS/MS	By MS/MS		+	+	LFQ intensity N30min_LFQ intensity C30min;LFQ intensity N60min_LFQ intensity C60min	15	15	15	40.4	40.4
Q88PN2	tr|Q88PN2|Q88PN2_PSEPK Aminotransferase OS=Pseudomonas putida (strain ATCC 47054 / DSM 6125 / CFBP 8728 / NCIMB 11950 / KT2440) OX=160488 GN=alaC PE=4 SV=1	0.0084273	-0.248431	-0.21383	31.6882	31.8461	31.8178	31.841	31.8881	31.8906	31.9075	31.9106	31.8493	31.7193	31.8131	31.845	31.583	31.5907	31.7008	31.6131	31.6982	31.7147	By MS/MS	By MS/MS	By MS/MS	By MS/MS	By MS/MS	By MS/MS	By MS/MS	By MS/MS	By MS/MS	By MS/MS	By MS/MS	By MS/MS	By MS/MS	By MS/MS	By MS/MS	By MS/MS	By MS/MS	By MS/MS		+	+	LFQ intensity N30min_LFQ intensity C30min;LFQ intensity N60min_LFQ intensity C60min	13	13	13	38.3	38.3
Q88DV1	tr|Q88DV1|Q88DV1_PSEPK ATP-dependent zinc metalloprotease FtsH OS=Pseudomonas putida (strain ATCC 47054 / DSM 6125 / CFBP 8728 / NCIMB 11950 / KT2440) OX=160488 GN=ftsH PE=3 SV=1	0.00809352	-0.118936	-0.196335	32.475	32.5006	32.5105	32.5773	32.483	32.6145	32.5775	32.5699	32.5768	32.4817	32.5051	32.5237	32.506	32.3848	32.4272	32.3422	32.4418	32.3512	By MS/MS	By MS/MS	By MS/MS	By MS/MS	By MS/MS	By MS/MS	By MS/MS	By MS/MS	By MS/MS	By MS/MS	By MS/MS	By MS/MS	By MS/MS	By MS/MS	By MS/MS	By MS/MS	By MS/MS	By MS/MS			+	LFQ intensity N60min_LFQ intensity C60min	16	16	16	36.1	36.1
Q88CY3	tr|Q88CY3|Q88CY3_PSEPK Glutamine synthetase OS=Pseudomonas putida (strain ATCC 47054 / DSM 6125 / CFBP 8728 / NCIMB 11950 / KT2440) OX=160488 GN=glnA PE=3 SV=1	0.00723648	-0.136798	-0.0937869	34.5335	34.5114	34.5738	34.5318	34.5693	34.5506	34.4548	34.4371	34.3846	34.5328	34.5106	34.597	34.4091	34.3859	34.4464	34.2991	34.324	34.372	By MS/MS	By MS/MS	By MS/MS	By MS/MS	By MS/MS	By MS/MS	By MS/MS	By MS/MS	By MS/MS	By MS/MS	By MS/MS	By MS/MS	By MS/MS	By MS/MS	By MS/MS	By MS/MS	By MS/MS	By MS/MS		+		LFQ intensity N30min_LFQ intensity C30min	18	18	18	57.3	57.3
Q88E01	tr|Q88E01|Q88E01_PSEPK Methylmalonate-semialdehyde dehydrogenase OS=Pseudomonas putida (strain ATCC 47054 / DSM 6125 / CFBP 8728 / NCIMB 11950 / KT2440) OX=160488 GN=mmsA-II PE=4 SV=1	0.00445112	0.032198	0.307252	30.863	30.9284	30.7704	30.5369	30.4985	30.5358	30.3554	30.3144	30.4131	30.8756	30.7359	30.9636	30.6123	30.5227	30.5328	30.7453	30.5767	30.6827	By MS/MS	By MS/MS	By MS/MS	By MS/MS	By MS/MS	By MS/MS	By MS/MS	By MS/MS	By MS/MS	By MS/MS	By MS/MS	By MS/MS	By MS/MS	By MS/MS	By MS/MS	By MS/MS	By MS/MS	By MS/MS			+	LFQ intensity N60min_LFQ intensity C60min	12	12	12	32.9	32.9
Q88FU3	tr|Q88FU3|Q88FU3_PSEPK DNA (cytosine-5-)-methyltransferase OS=Pseudomonas putida (strain ATCC 47054 / DSM 6125 / CFBP 8728 / NCIMB 11950 / KT2440) OX=160488 GN=PP_3989 PE=3 SV=1	0.00358582	-0.0565592	-0.297377	28.1777	27.72	28.1572	27.7614	27.885	27.8774	27.8326	27.929	28.0558	28.1608	27.9924	27.9125	27.7556	27.8138	27.7848	27.5706	27.6374	27.7173	By MS/MS	By MS/MS	By MS/MS	By MS/MS	By MS/MS	By MS/MS	By MS/MS	By MS/MS	By MS/MS	By MS/MS	By MS/MS	By MS/MS	By MS/MS	By MS/MS	By MS/MS	By MS/MS	By MS/MS	By MS/MS			+	LFQ intensity N60min_LFQ intensity C60min	3	3	3	12.6	12.6
Q88FA7	tr|Q88FA7|Q88FA7_PSEPK Succinate dehydrogenase flavoprotein subunit OS=Pseudomonas putida (strain ATCC 47054 / DSM 6125 / CFBP 8728 / NCIMB 11950 / KT2440) OX=160488 GN=sdhA PE=3 SV=1	0.00291189	-0.196411	-0.135818	34.7715	34.7987	34.5128	34.7797	34.7685	34.8164	34.6415	34.704	34.7195	34.7518	34.6295	34.7103	34.5902	34.5981	34.587	34.6068	34.4771	34.5737	By MS/MS	By MS/MS	By MS/MS	By MS/MS	By MS/MS	By MS/MS	By MS/MS	By MS/MS	By MS/MS	By MS/MS	By MS/MS	By MS/MS	By MS/MS	By MS/MS	By MS/MS	By MS/MS	By MS/MS	By MS/MS		+		LFQ intensity N30min_LFQ intensity C30min	19	19	19	45.9	45.9
Q88EA4	tr|Q88EA4|Q88EA4_PSEPK Uncharacterized protein OS=Pseudomonas putida (strain ATCC 47054 / DSM 6125 / CFBP 8728 / NCIMB 11950 / KT2440) OX=160488 GN=PP_4562 PE=4 SV=1	0.00255648	-0.125174	-0.183652	29.1856	29.0716	29.2153	29.0987	29.1053	29.1632	29.3052	29.3194	29.3972	29.1319	29.2237	29.1246	29.0281	28.9917	28.9719	29.1655	29.1665	29.1389	By MS/MS	By MS/MS	By MS/MS	By MS/MS	By MS/MS	By MS/MS	By MS/MS	By MS/MS	By MS/MS	By MS/MS	By MS/MS	By MS/MS	By MS/MS	By MS/MS	By MS/MS	By MS/MS	By MS/MS	By MS/MS		+	+	LFQ intensity N30min_LFQ intensity C30min;LFQ intensity N60min_LFQ intensity C60min	4	4	4	49.2	49.2
Q88QP6	tr|Q88QP6|Q88QP6_PSEPK Transcription termination/antitermination protein NusG OS=Pseudomonas putida (strain ATCC 47054 / DSM 6125 / CFBP 8728 / NCIMB 11950 / KT2440) OX=160488 GN=nusG PE=3 SV=1	0.000595729	-0.2076	-0.162097	31.5116	31.7946	31.4023	31.6195	31.526	31.6885	31.6584	31.5917	31.6972	31.5217	31.5406	31.648	31.3189	31.4424	31.45	31.499	31.5156	31.4464	By MS/MS	By MS/MS	By MS/MS	By MS/MS	By MS/MS	By MS/MS	By MS/MS	By MS/MS	By MS/MS	By MS/MS	By MS/MS	By MS/MS	By MS/MS	By MS/MS	By MS/MS	By MS/MS	By MS/MS	By MS/MS			+	LFQ intensity N60min_LFQ intensity C60min	7	7	7	59.3	59.3
Q88CK1	tr|Q88CK1|Q88CK1_PSEPK Spermidine/putrescine import ATP-binding protein PotA OS=Pseudomonas putida (strain ATCC 47054 / DSM 6125 / CFBP 8728 / NCIMB 11950 / KT2440) OX=160488 GN=spuF PE=3 SV=1	-0.000408173	-0.0325553	0.141059	30.8132	30.9441	30.995	30.813	30.8463	30.933	30.7322	30.69	30.7738	30.9278	30.9179	30.9055	30.8898	30.8016	30.8032	30.8568	30.9148	30.8474	By MS/MS	By MS/MS	By MS/MS	By MS/MS	By MS/MS	By MS/MS	By MS/MS	By MS/MS	By MS/MS	By MS/MS	By MS/MS	By MS/MS	By MS/MS	By MS/MS	By MS/MS	By MS/MS	By MS/MS	By MS/MS			+	LFQ intensity N60min_LFQ intensity C60min	12	12	12	39.7	39.7
Q88PL1	tr|Q88PL1|Q88PL1_PSEPK tRNA (cytidine/uridine-2-O-)-methyltransferase TrmJ OS=Pseudomonas putida (strain ATCC 47054 / DSM 6125 / CFBP 8728 / NCIMB 11950 / KT2440) OX=160488 GN=trmJ PE=3 SV=1	-0.000428518	-0.340172	-0.191255	28.7613	28.7236	28.5424	28.7984	28.7799	28.7843	28.7362	28.7607	28.8189	28.7446	28.5619	28.7194	28.5834	28.3337	28.425	28.6116	28.5308	28.5996	By MS/MS	By MS/MS	By MS/MS	By MS/MS	By MS/MS	By MS/MS	By MS/MS	By MS/MS	By MS/MS	By MS/MS	By MS/MS	By MS/MS	By MS/MS	By MS/MS	By MS/MS	By MS/MS	By MS/MS	By MS/MS			+	LFQ intensity N60min_LFQ intensity C60min	3	3	3	17.5	17.5
Q88N90	tr|Q88N90|Q88N90_PSEPK Putative Lipoprotein OS=Pseudomonas putida (strain ATCC 47054 / DSM 6125 / CFBP 8728 / NCIMB 11950 / KT2440) OX=160488 GN=PP_1322 PE=4 SV=1	-0.000478745	-0.331544	-0.143794	30.78	31.0597	30.7119	30.986	30.9636	31.0174	30.9473	30.8586	30.8071	30.7723	30.6735	31.1044	30.7213	30.6285	30.6224	30.8025	30.7046	30.6745	By MS/MS	By MS/MS	By MS/MS	By MS/MS	By MS/MS	By MS/MS	By MS/MS	By MS/MS	By MS/MS	By MS/MS	By MS/MS	By MS/MS	By MS/MS	By MS/MS	By MS/MS	By MS/MS	By MS/MS	By MS/MS		+		LFQ intensity N30min_LFQ intensity C30min	8	8	8	55.2	55.2
Q88F46	tr|Q88F46|Q88F46_PSEPK Cbb3-type cytochrome c oxidase subunit OS=Pseudomonas putida (strain ATCC 47054 / DSM 6125 / CFBP 8728 / NCIMB 11950 / KT2440) OX=160488 GN=ccoP-I PE=3 SV=1	-0.000713984	0.714466	1.27253	27.4752	27.6125	27.6115	26.9751	27.111	27.3445	27.1102	27.0186	27.0558	27.3726	27.6996	27.625	27.9422	27.8661	27.7657	28.5533	28.5185	27.9303	By MS/MS	By MS/MS	By MS/MS	By MS/MS	By MS/MS	By MS/MS	By MS/MS	By MS/MS	By MS/MS	By MS/MS	By MS/MS	By MS/MS	By MS/MS	By MS/MS	By MS/MS	By MS/MS	By MS/MS	By MS/MS		+	+	LFQ intensity N30min_LFQ intensity C30min;LFQ intensity N60min_LFQ intensity C60min	2	1	1	7	4.8
Q88JJ6	tr|Q88JJ6|Q88JJ6_PSEPK Transcriptional regulator, Cro/CI family OS=Pseudomonas putida (strain ATCC 47054 / DSM 6125 / CFBP 8728 / NCIMB 11950 / KT2440) OX=160488 GN=PP_2653 PE=4 SV=1	-0.00332197	-0.341518	-0.0506001	25.759	25.7213	25.4904	25.7179	25.9176	25.7446	25.7451	25.8125	25.5132	25.6759	25.609	25.6759	25.4149	25.388	25.5527	25.8223	25.6452	25.4515	By MS/MS	By MS/MS	By MS/MS	By MS/MS	By MS/MS	By MS/MS	By MS/MS	By MS/MS	By MS/MS	By MS/MS	By MS/MS	By MS/MS	By MS/MS	By MS/MS	By MS/MS	By MS/MS	By MS/MS	By MS/MS		+		LFQ intensity N30min_LFQ intensity C30min	2	2	2	9.6	9.6
Q88F96	tr|Q88F96|Q88F96_PSEPK Electron transfer flavoprotein subunit beta OS=Pseudomonas putida (strain ATCC 47054 / DSM 6125 / CFBP 8728 / NCIMB 11950 / KT2440) OX=160488 GN=etfB PE=3 SV=1	-0.00342305	-0.1649	-0.208045	32.0271	32.2528	32.1357	32.0956	32.1287	32.1353	32.3542	32.2246	32.091	32.127	32.05	32.2283	31.9136	31.9768	31.9744	32.1291	31.8885	32.028	By MS/MS	By MS/MS	By MS/MS	By MS/MS	By MS/MS	By MS/MS	By MS/MS	By MS/MS	By MS/MS	By MS/MS	By MS/MS	By MS/MS	By MS/MS	By MS/MS	By MS/MS	By MS/MS	By MS/MS	By MS/MS		+		LFQ intensity N30min_LFQ intensity C30min	10	10	10	57	57
Q88I17	tr|Q88I17|Q88I17_PSEPK Aminopyrimidine aminohydrolase OS=Pseudomonas putida (strain ATCC 47054 / DSM 6125 / CFBP 8728 / NCIMB 11950 / KT2440) OX=160488 GN=pet PE=3 SV=1	-0.0057354	-0.289376	-0.0939089	28.1459	28.1644	28.0466	28.3413	28.338	28.4476	28.2732	28.3106	28.501	28.1877	28.0606	28.0914	28.1541	28.0226	28.082	28.4094	28.1888	28.2049	By MS/MS	By MS/MS	By MS/MS	By MS/MS	By MS/MS	By MS/MS	By MS/MS	By MS/MS	By MS/MS	By MS/MS	By MS/MS	By MS/MS	By MS/MS	By MS/MS	By MS/MS	By MS/MS	By MS/MS	By MS/MS		+		LFQ intensity N30min_LFQ intensity C30min	6	6	6	34.4	34.4
Q88EH0;Q7BJS9	tr|Q88EH0|Q88EH0_PSEPK Putative oxidoreductase OS=Pseudomonas putida (strain ATCC 47054 / DSM 6125 / CFBP 8728 / NCIMB 11950 / KT2440) OX=160488 GN=ydiJ PE=4 SV=1;tr|Q7BJS9|Q7BJS9_PSEPU Putative oxidase YdiJ-like protein OS=Pseudomonas putida OX=303 PE=4 S	-0.00574938	-0.130098	-0.146919	30.1164	30.198	30.1052	30.0612	30.1765	30.0889	30.0744	30.0431	30.0428	30.1239	30.084	30.1946	30.0289	29.9581	29.9494	29.8617	29.9372	29.9207	By MS/MS	By MS/MS	By MS/MS	By MS/MS	By MS/MS	By MS/MS	By MS/MS	By MS/MS	By MS/MS	By MS/MS	By MS/MS	By MS/MS	By MS/MS	By MS/MS	By MS/MS	By MS/MS	By MS/MS	By MS/MS			+	LFQ intensity N60min_LFQ intensity C60min	17	17	17	21.5	21.5
Q88DY9	tr|Q88DY9|Q88DY9_PSEPK Acetolactate synthase OS=Pseudomonas putida (strain ATCC 47054 / DSM 6125 / CFBP 8728 / NCIMB 11950 / KT2440) OX=160488 GN=ilvH PE=3 SV=1	-0.00641505	-0.0744483	-0.251182	30.2658	30.4052	30.3834	30.4228	30.3721	30.4762	30.4542	30.594	30.6181	30.2683	30.3061	30.4608	30.3812	30.3451	30.3215	30.2652	30.2726	30.3749	By MS/MS	By MS/MS	By MS/MS	By MS/MS	By MS/MS	By MS/MS	By MS/MS	By MS/MS	By MS/MS	By MS/MS	By MS/MS	By MS/MS	By MS/MS	By MS/MS	By MS/MS	By MS/MS	By MS/MS	By MS/MS			+	LFQ intensity N60min_LFQ intensity C60min	5	5	5	44.2	44.2
Q88MS0	tr|Q88MS0|Q88MS0_PSEPK Uncharacterized protein OS=Pseudomonas putida (strain ATCC 47054 / DSM 6125 / CFBP 8728 / NCIMB 11950 / KT2440) OX=160488 GN=PP_1499 PE=4 SV=1	-0.00800896	-0.86889	0.0170987	25.846	26.5633	25.8432	26.4615	26.495	26.6231	26.0885	25.9438	25.7138	26.13	25.6794	26.4191	25.9389	25.4479	25.5861	25.9436	26.0569	25.7969	By MS/MS	By MS/MS	By MS/MS	By MS/MS	By MS/MS	By MS/MS	By MS/MS	By MS/MS	By MS/MS	By MS/MS	By MS/MS	By MS/MS	By MS/MS	By MS/MS	By MS/MS	By MS/MS	By MS/MS	By MS/MS		+		LFQ intensity N30min_LFQ intensity C30min	1	1	1	3.4	3.4
Q88DQ3	tr|Q88DQ3|Q88DQ3_PSEPK Uncharacterized protein OS=Pseudomonas putida (strain ATCC 47054 / DSM 6125 / CFBP 8728 / NCIMB 11950 / KT2440) OX=160488 GN=PP_4770 PE=4 SV=1	-0.00921949	-0.174121	-0.464281	29.5016	29.3383	29.2095	29.3988	29.3211	29.3098	29.5491	29.7156	29.6331	29.4534	29.2272	29.3412	29.1763	29.2051	29.1259	29.2479	29.0881	29.169	By MS/MS	By MS/MS	By MS/MS	By MS/MS	By MS/MS	By MS/MS	By MS/MS	By MS/MS	By MS/MS	By MS/MS	By MS/MS	By MS/MS	By MS/MS	By MS/MS	By MS/MS	By MS/MS	By MS/MS	By MS/MS		+	+	LFQ intensity N30min_LFQ intensity C30min;LFQ intensity N60min_LFQ intensity C60min	5	5	5	27.4	27.4
Q88LL4	tr|Q88LL4|Q88LL4_PSEPK 3-oxoacyl-[acyl-carrier-protein] synthase 2 OS=Pseudomonas putida (strain ATCC 47054 / DSM 6125 / CFBP 8728 / NCIMB 11950 / KT2440) OX=160488 GN=fabF PE=3 SV=1	-0.00949987	-0.209124	-0.262026	30.8911	30.9407	30.797	30.9251	30.9178	30.8619	31.0218	30.9816	30.8599	30.8321	30.9109	30.8573	30.5521	30.727	30.7984	30.7005	30.599	30.7778	By MS/MS	By MS/MS	By MS/MS	By MS/MS	By MS/MS	By MS/MS	By MS/MS	By MS/MS	By MS/MS	By MS/MS	By MS/MS	By MS/MS	By MS/MS	By MS/MS	By MS/MS	By MS/MS	By MS/MS	By MS/MS			+	LFQ intensity N60min_LFQ intensity C60min	8	8	8	32.6	32.6
Q88EX0	tr|Q88EX0|Q88EX0_PSEPK Chemotaxis protein CheW OS=Pseudomonas putida (strain ATCC 47054 / DSM 6125 / CFBP 8728 / NCIMB 11950 / KT2440) OX=160488 GN=PP_4332 PE=4 SV=1	-0.00977898	0.0018762	0.213348	29.9173	29.9781	29.8257	29.8636	29.9067	29.8213	29.8678	29.7757	29.723	29.9506	29.897	29.8441	29.971	29.8536	29.7726	30.0164	30.0375	29.9527	By MS/MS	By MS/MS	By MS/MS	By MS/MS	By MS/MS	By MS/MS	By MS/MS	By MS/MS	By MS/MS	By MS/MS	By MS/MS	By MS/MS	By MS/MS	By MS/MS	By MS/MS	By MS/MS	By MS/MS	By MS/MS			+	LFQ intensity N60min_LFQ intensity C60min	6	6	6	56.6	56.6
Q88P29	tr|Q88P29|Q88P29_PSEPK 2-dehydro-3-deoxy-phosphogluconate aldolase OS=Pseudomonas putida (strain ATCC 47054 / DSM 6125 / CFBP 8728 / NCIMB 11950 / KT2440) OX=160488 GN=eda PE=3 SV=1	-0.0107727	-0.246281	-0.444482	31.1938	31.635	31.1482	31.7019	31.6073	31.6008	31.7189	31.6107	31.4836	31.2786	31.0672	31.5989	31.3033	31.4379	31.4299	31.1448	31.1135	31.2214	By MS/MS	By MS/MS	By MS/MS	By MS/MS	By MS/MS	By MS/MS	By MS/MS	By MS/MS	By MS/MS	By MS/MS	By MS/MS	By MS/MS	By MS/MS	By MS/MS	By MS/MS	By MS/MS	By MS/MS	By MS/MS		+	+	LFQ intensity N30min_LFQ intensity C30min;LFQ intensity N60min_LFQ intensity C60min	7	7	7	39.6	39.6
Q88IU6	tr|Q88IU6|Q88IU6_PSEPK Peptidyl-prolyl cis-trans isomerase OS=Pseudomonas putida (strain ATCC 47054 / DSM 6125 / CFBP 8728 / NCIMB 11950 / KT2440) OX=160488 GN=ppiB PE=3 SV=1	-0.0115484	-0.103303	-0.116845	34.0449	34.2308	34.0242	34.0043	33.9956	34.0321	34.1367	34.0062	33.9692	34.0808	34.0366	34.1479	33.9192	33.8992	33.9036	33.9536	33.8742	33.9339	By MS/MS	By MS/MS	By MS/MS	By MS/MS	By MS/MS	By MS/MS	By MS/MS	By MS/MS	By MS/MS	By MS/MS	By MS/MS	By MS/MS	By MS/MS	By MS/MS	By MS/MS	By MS/MS	By MS/MS	By MS/MS		+		LFQ intensity N30min_LFQ intensity C30min	8	8	8	73.5	73.5
Q88C74	tr|Q88C74|Q88C74_PSEPK Oxidative and nitrosative stress transcriptional dual regulator OS=Pseudomonas putida (strain ATCC 47054 / DSM 6125 / CFBP 8728 / NCIMB 11950 / KT2440) OX=160488 GN=oxyR PE=3 SV=1	-0.0115903	-0.0937481	-0.181428	30.5356	30.5762	30.5342	30.5087	30.575	30.5951	30.6412	30.5549	30.6153	30.6242	30.4666	30.5205	30.5715	30.4132	30.4129	30.5023	30.3729	30.3919	By MS/MS	By MS/MS	By MS/MS	By MS/MS	By MS/MS	By MS/MS	By MS/MS	By MS/MS	By MS/MS	By MS/MS	By MS/MS	By MS/MS	By MS/MS	By MS/MS	By MS/MS	By MS/MS	By MS/MS	By MS/MS			+	LFQ intensity N60min_LFQ intensity C60min	9	9	9	39	39
Q88P67	tr|Q88P67|Q88P67_PSEPK Glycine cleavage system T protein OS=Pseudomonas putida (strain ATCC 47054 / DSM 6125 / CFBP 8728 / NCIMB 11950 / KT2440) OX=160488 GN=gcvT-I PE=3 SV=1	-0.013141	-0.159215	0.0341295	31.4145	31.4224	31.2373	31.4497	31.4747	31.4305	31.2518	31.2404	31.2248	31.3797	31.2789	31.3762	31.2995	31.3034	31.2744	31.2723	31.2108	31.3363	By MS/MS	By MS/MS	By MS/MS	By MS/MS	By MS/MS	By MS/MS	By MS/MS	By MS/MS	By MS/MS	By MS/MS	By MS/MS	By MS/MS	By MS/MS	By MS/MS	By MS/MS	By MS/MS	By MS/MS	By MS/MS		+		LFQ intensity N30min_LFQ intensity C30min	9	9	9	32.7	32.7
Q88DB8	tr|Q88DB8|Q88DB8_PSEPK O-phosphoserine phosphohydrolase OS=Pseudomonas putida (strain ATCC 47054 / DSM 6125 / CFBP 8728 / NCIMB 11950 / KT2440) OX=160488 GN=serB PE=3 SV=1	-0.0147451	-0.101941	-0.18177	30.8684	31.0161	30.9037	30.9131	30.9004	30.9121	30.9513	30.9438	30.8688	30.9373	30.8194	30.9873	30.8242	30.8055	30.7901	30.7241	30.6733	30.8212	By MS/MS	By MS/MS	By MS/MS	By MS/MS	By MS/MS	By MS/MS	By MS/MS	By MS/MS	By MS/MS	By MS/MS	By MS/MS	By MS/MS	By MS/MS	By MS/MS	By MS/MS	By MS/MS	By MS/MS	By MS/MS		+		LFQ intensity N30min_LFQ intensity C30min	8	8	8	25.8	25.8
Q88RK3	tr|Q88RK3|Q88RK3_PSEPK Cytochrome c4 OS=Pseudomonas putida (strain ATCC 47054 / DSM 6125 / CFBP 8728 / NCIMB 11950 / KT2440) OX=160488 GN=cc PE=4 SV=1	-0.0152346	0.375135	0.319858	25.4621	25.5328	25.6061	25.2396	25.2584	25.1432	24.846	25.2416	25.817	25.6446	25.4017	25.509	25.5346	25.7018	25.5303	25.7827	25.5865	25.495	By MS/MS	By MS/MS	By MS/MS	By MS/MS	By MS/MS	By MS/MS	By MS/MS	By MS/MS	By MS/MS	By MS/MS	By MS/MS	By MS/MS	By MS/MS	By MS/MS	By MS/MS	By MS/MS	By MS/MS	By MS/MS		+		LFQ intensity N30min_LFQ intensity C30min	1	1	1	4.9	4.9
Q88KI8	tr|Q88KI8|Q88KI8_PSEPK Lon protease OS=Pseudomonas putida (strain ATCC 47054 / DSM 6125 / CFBP 8728 / NCIMB 11950 / KT2440) OX=160488 GN=lon-II PE=2 SV=1	-0.0158513	-0.18771	-0.300994	32.9572	33.098	33.0346	33.0125	33.0116	33.0158	33.1731	33.1674	33.1501	33.0706	32.9076	33.064	32.8666	32.7606	32.8495	32.8948	32.8753	32.8176	By MS/MS	By MS/MS	By MS/MS	By MS/MS	By MS/MS	By MS/MS	By MS/MS	By MS/MS	By MS/MS	By MS/MS	By MS/MS	By MS/MS	By MS/MS	By MS/MS	By MS/MS	By MS/MS	By MS/MS	By MS/MS			+	LFQ intensity N60min_LFQ intensity C60min	26	26	26	34.6	34.6
Q88NM3	tr|Q88NM3|Q88NM3_PSEPK Dienelactone hydrolase family protein OS=Pseudomonas putida (strain ATCC 47054 / DSM 6125 / CFBP 8728 / NCIMB 11950 / KT2440) OX=160488 GN=PP_1184 PE=4 SV=1	-0.0159327	0.0090332	0.295468	30.2451	30.3515	30.3424	30.0169	30.1741	30.1835	29.9743	30.0297	30.07	30.2534	30.3093	30.3286	30.1665	30.0742	30.161	30.347	30.2736	30.3398	By MS/MS	By MS/MS	By MS/MS	By MS/MS	By MS/MS	By MS/MS	By MS/MS	By MS/MS	By MS/MS	By MS/MS	By MS/MS	By MS/MS	By MS/MS	By MS/MS	By MS/MS	By MS/MS	By MS/MS	By MS/MS			+	LFQ intensity N60min_LFQ intensity C60min	6	6	6	34.7	34.7
Q88C03	tr|Q88C03|Q88C03_PSEPK Copper resistance protein A OS=Pseudomonas putida (strain ATCC 47054 / DSM 6125 / CFBP 8728 / NCIMB 11950 / KT2440) OX=160488 GN=copA-II PE=4 SV=1	-0.0162004	0.0352701	0.253975	30.9781	30.928	30.851	30.5994	30.6748	30.7726	30.6232	30.5098	30.5969	30.8911	30.8838	30.9335	30.8796	30.5774	30.6956	30.8948	30.8142	30.7828	By MS/MS	By MS/MS	By MS/MS	By MS/MS	By MS/MS	By MS/MS	By MS/MS	By MS/MS	By MS/MS	By MS/MS	By MS/MS	By MS/MS	By MS/MS	By MS/MS	By MS/MS	By MS/MS	By MS/MS	By MS/MS			+	LFQ intensity N60min_LFQ intensity C60min	9	9	9	21.4	21.4
Q88KZ9	tr|Q88KZ9|Q88KZ9_PSEPK DNA topoisomerase 1 OS=Pseudomonas putida (strain ATCC 47054 / DSM 6125 / CFBP 8728 / NCIMB 11950 / KT2440) OX=160488 GN=topA PE=3 SV=1	-0.0167058	-0.141318	-0.136148	32.8944	32.9009	32.8651	32.8306	32.8715	32.8528	32.8506	32.8662	32.9168	32.9077	32.8724	32.8302	32.7635	32.6544	32.7131	32.7323	32.7413	32.7516	By MS/MS	By MS/MS	By MS/MS	By MS/MS	By MS/MS	By MS/MS	By MS/MS	By MS/MS	By MS/MS	By MS/MS	By MS/MS	By MS/MS	By MS/MS	By MS/MS	By MS/MS	By MS/MS	By MS/MS	By MS/MS			+	LFQ intensity N60min_LFQ intensity C60min	30	30	30	40.9	40.9
Q88MU8	tr|Q88MU8|Q88MU8_PSEPK Homoserine dehydrogenase OS=Pseudomonas putida (strain ATCC 47054 / DSM 6125 / CFBP 8728 / NCIMB 11950 / KT2440) OX=160488 GN=hom PE=3 SV=1	-0.0183239	-0.143709	-0.150869	31.2043	31.2247	31.226	31.333	31.3057	31.3637	31.2919	31.285	31.2905	31.2379	31.219	31.1431	31.1373	31.2125	31.2215	31.123	31.1384	31.1535	By MS/MS	By MS/MS	By MS/MS	By MS/MS	By MS/MS	By MS/MS	By MS/MS	By MS/MS	By MS/MS	By MS/MS	By MS/MS	By MS/MS	By MS/MS	By MS/MS	By MS/MS	By MS/MS	By MS/MS	By MS/MS		+	+	LFQ intensity N30min_LFQ intensity C30min;LFQ intensity N60min_LFQ intensity C60min	9	9	9	37.8	37.8
Q88RW2	tr|Q88RW2|Q88RW2_PSEPK Putative transcriptional regulator OS=Pseudomonas putida (strain ATCC 47054 / DSM 6125 / CFBP 8728 / NCIMB 11950 / KT2440) OX=160488 GN=PP_0017 PE=4 SV=1	-0.0190118	-0.37661	-0.423061	29.4144	29.4014	29.119	29.4175	29.1854	29.3857	29.6165	29.7486	29.5363	29.2056	29.1941	29.478	29.3066	28.7521	28.8001	29.3528	29.0712	29.2082	By MS/MS	By MS/MS	By MS/MS	By MS/MS	By MS/MS	By MS/MS	By MS/MS	By MS/MS	By MS/MS	By MS/MS	By MS/MS	By MS/MS	By MS/MS	By MS/MS	By MS/MS	By MS/MS	By MS/MS	By MS/MS			+	LFQ intensity N60min_LFQ intensity C60min	2	2	2	23.5	23.5
Q88NY0	tr|Q88NY0|Q88NY0_PSEPK Glycerol-3-phosphate dehydrogenase OS=Pseudomonas putida (strain ATCC 47054 / DSM 6125 / CFBP 8728 / NCIMB 11950 / KT2440) OX=160488 GN=glpD PE=3 SV=1	-0.0192464	-0.241052	-0.615118	28.8672	28.9923	28.6392	28.8092	28.7127	28.8321	29.079	28.7009	28.8711	28.7634	28.8151	28.8624	28.5195	28.3189	28.7924	28.1192	28.17	28.5164	By MS/MS	By MS/MS	By MS/MS	By MS/MS	By MS/MS	By MS/MS	By MS/MS	By MS/MS	By MS/MS	By MS/MS	By MS/MS	By MS/MS	By MS/MS	By MS/MS	By MS/MS	By MS/MS	By MS/MS	By MS/MS			+	LFQ intensity N60min_LFQ intensity C60min	9	9	9	27.6	27.6
Q88LW1	tr|Q88LW1|Q88LW1_PSEPK Alcohol dehydrogenase, zinc-containing OS=Pseudomonas putida (strain ATCC 47054 / DSM 6125 / CFBP 8728 / NCIMB 11950 / KT2440) OX=160488 GN=PP_1816 PE=4 SV=1	-0.0218455	0.304731	0.261887	29.9077	29.7339	30.1998	29.5546	29.504	29.592	29.6596	29.6685	29.7133	29.999	29.8731	29.9037	29.7679	29.934	29.8629	29.8884	30.0684	29.8702	By MS/MS	By MS/MS	By MS/MS	By MS/MS	By MS/MS	By MS/MS	By MS/MS	By MS/MS	By MS/MS	By MS/MS	By MS/MS	By MS/MS	By MS/MS	By MS/MS	By MS/MS	By MS/MS	By MS/MS	By MS/MS		+		LFQ intensity N30min_LFQ intensity C30min	4	4	4	27.3	27.3
Q88LZ2	tr|Q88LZ2|Q88LZ2_PSEPK dTDP-4-dehydrorhamnose reductase OS=Pseudomonas putida (strain ATCC 47054 / DSM 6125 / CFBP 8728 / NCIMB 11950 / KT2440) OX=160488 GN=rfbD PE=3 SV=1	-0.0224641	-0.366877	-0.0658283	29.8937	29.8291	29.6359	30.0583	30.0121	30.0883	29.7948	29.5616	29.7861	29.7988	29.6211	29.8714	29.7692	29.6924	29.5965	29.6494	29.6788	29.6169	By MS/MS	By MS/MS	By MS/MS	By MS/MS	By MS/MS	By MS/MS	By MS/MS	By MS/MS	By MS/MS	By MS/MS	By MS/MS	By MS/MS	By MS/MS	By MS/MS	By MS/MS	By MS/MS	By MS/MS	By MS/MS		+		LFQ intensity N30min_LFQ intensity C30min	9	9	9	33.3	33.3
Q88NF0	tr|Q88NF0|Q88NF0_PSEPK LysR family transcriptional regulator OS=Pseudomonas putida (strain ATCC 47054 / DSM 6125 / CFBP 8728 / NCIMB 11950 / KT2440) OX=160488 GN=PP_1262 PE=3 SV=1	-0.0228729	0.365864	0.294284	27.4873	27.3689	27.7255	27.0478	26.9773	27.0828	27.2695	27.1101	27.3388	27.4899	27.6411	27.382	27.2965	27.4753	27.4337	27.3878	27.6591	27.5544	By MS/MS	By MS/MS	By MS/MS	By MS/MS	By MS/MS	By MS/MS	By MS/MS	By MS/MS	By MS/MS	By MS/MS	By MS/MS	By MS/MS	By MS/MS	By MS/MS	By MS/MS	By MS/MS	By MS/MS	By MS/MS		+		LFQ intensity N30min_LFQ intensity C30min	3	3	3	14.3	14.3
Q88DA4	tr|Q88DA4|Q88DA4_PSEPK Outer membrane efflux protein OS=Pseudomonas putida (strain ATCC 47054 / DSM 6125 / CFBP 8728 / NCIMB 11950 / KT2440) OX=160488 GN=PP_4923 PE=3 SV=1	-0.0232875	0.219112	0.268544	30.776	30.6836	30.8367	30.5696	30.4703	30.5868	30.5891	30.5442	30.5617	30.743	30.7503	30.733	30.8328	30.674	30.7774	30.8281	30.8579	30.8145	By MS/MS	By MS/MS	By MS/MS	By MS/MS	By MS/MS	By MS/MS	By MS/MS	By MS/MS	By MS/MS	By MS/MS	By MS/MS	By MS/MS	By MS/MS	By MS/MS	By MS/MS	By MS/MS	By MS/MS	By MS/MS			+	LFQ intensity N60min_LFQ intensity C60min	12	12	12	30.4	30.4
Q88N87	tr|Q88N87|Q88N87_PSEPK Putative lipoprotein OS=Pseudomonas putida (strain ATCC 47054 / DSM 6125 / CFBP 8728 / NCIMB 11950 / KT2440) OX=160488 GN=PP_1325 PE=4 SV=1	-0.0234712	-0.189027	-0.166738	31.1026	31.174	31.1219	31.2166	31.3365	31.2044	31.1516	31.1537	31.1988	31.0591	31.1107	31.1583	31.0133	31.1018	31.0754	31.0362	30.9324	31.0353	By MS/MS	By MS/MS	By MS/MS	By MS/MS	By MS/MS	By MS/MS	By MS/MS	By MS/MS	By MS/MS	By MS/MS	By MS/MS	By MS/MS	By MS/MS	By MS/MS	By MS/MS	By MS/MS	By MS/MS	By MS/MS			+	LFQ intensity N60min_LFQ intensity C60min	12	12	12	33.6	33.6
Q88LY1	tr|Q88LY1|Q88LY1_PSEPK Uncharacterized protein OS=Pseudomonas putida (strain ATCC 47054 / DSM 6125 / CFBP 8728 / NCIMB 11950 / KT2440) OX=160488 GN=PP_1795 PE=4 SV=1	-0.0245603	-0.441961	-0.433423	28.2344	28.186	27.9242	28.357	28.4687	28.2822	28.2638	28.2435	28.1592	28.2274	27.9702	28.0734	27.8228	28.0116	27.9477	27.7288	27.747	27.8904	By MS/MS	By MS/MS	By MS/MS	By MS/MS	By MS/MS	By MS/MS	By MS/MS	By MS/MS	By MS/MS	By MS/MS	By MS/MS	By MS/MS	By MS/MS	By MS/MS	By MS/MS	By MS/MS	By MS/MS	By MS/MS		+	+	LFQ intensity N30min_LFQ intensity C30min;LFQ intensity N60min_LFQ intensity C60min	6	6	6	39.7	39.7
Q88L55	tr|Q88L55|Q88L55_PSEPK Glutamate dehydrogenase OS=Pseudomonas putida (strain ATCC 47054 / DSM 6125 / CFBP 8728 / NCIMB 11950 / KT2440) OX=160488 GN=gdhB PE=4 SV=2	-0.0256532	0.0880254	0.195661	31.8483	31.8477	31.8317	31.6683	31.6051	31.669	31.5609	31.5247	31.6047	31.8208	31.7443	31.8856	31.7601	31.6806	31.7657	31.7606	31.777	31.7396	By MS/MS	By MS/MS	By MS/MS	By MS/MS	By MS/MS	By MS/MS	By MS/MS	By MS/MS	By MS/MS	By MS/MS	By MS/MS	By MS/MS	By MS/MS	By MS/MS	By MS/MS	By MS/MS	By MS/MS	By MS/MS			+	LFQ intensity N60min_LFQ intensity C60min	32	32	32	24.6	24.6
Q88F20	tr|Q88F20|Q88F20_PSEPK Xanthine dehydrogenase subunit XdhB OS=Pseudomonas putida (strain ATCC 47054 / DSM 6125 / CFBP 8728 / NCIMB 11950 / KT2440) OX=160488 GN=xdhB PE=4 SV=1	-0.0256551	0.982343	0.902833	24.2459	23.5909	24.8973	23.613	23.941	23.7463	24.2701	24.1639	24.4954	24.3467	24.163	24.1474	24.5382	24.7243	24.9848	25.0669	25.4721	25.099	By MS/MS	By MS/MS	By MS/MS	By MS/MS	By MS/MS	By MS/MS	By MS/MS	By MS/MS	By MS/MS	By MS/MS	By MS/MS	By MS/MS	By MS/MS	By MS/MS	By MS/MS	By MS/MS	By MS/MS	By MS/MS		+	+	LFQ intensity N30min_LFQ intensity C30min;LFQ intensity N60min_LFQ intensity C60min	3	3	3	5.6	5.6
Q88NX5	tr|Q88NX5|Q88NX5_PSEPK Putative ABC transporter, ATP-binding protein OS=Pseudomonas putida (strain ATCC 47054 / DSM 6125 / CFBP 8728 / NCIMB 11950 / KT2440) OX=160488 GN=PP_1078 PE=4 SV=1	-0.0265465	-0.605933	-0.531283	28.5406	28.443	28.458	28.6965	28.7136	28.7081	28.6476	28.3688	28.5155	28.4683	28.2064	28.6872	28.2759	27.8656	28.159	28.0865	27.9244	27.9271	By MS/MS	By MS/MS	By MS/MS	By MS/MS	By MS/MS	By MS/MS	By MS/MS	By MS/MS	By MS/MS	By MS/MS	By MS/MS	By MS/MS	By MS/MS	By MS/MS	By MS/MS	By MS/MS	By MS/MS	By MS/MS			+	LFQ intensity N60min_LFQ intensity C60min	4	4	4	18.4	18.4
Q88IS1	tr|Q88IS1|Q88IS1_PSEPK Saccharopine dehydrogenase OS=Pseudomonas putida (strain ATCC 47054 / DSM 6125 / CFBP 8728 / NCIMB 11950 / KT2440) OX=160488 GN=PP_2928 PE=4 SV=1	-0.0274264	-0.0353114	-0.0891368	32.9592	32.8593	32.9843	32.8264	32.8447	32.886	32.8228	32.7824	32.8282	32.8839	32.913	32.9236	32.8072	32.785	32.859	32.7157	32.7034	32.7469	By MS/MS	By MS/MS	By MS/MS	By MS/MS	By MS/MS	By MS/MS	By MS/MS	By MS/MS	By MS/MS	By MS/MS	By MS/MS	By MS/MS	By MS/MS	By MS/MS	By MS/MS	By MS/MS	By MS/MS	By MS/MS			+	LFQ intensity N60min_LFQ intensity C60min	16	16	16	57.7	57.7
Q88PW0	tr|Q88PW0|Q88PW0_PSEPK Uncharacterized protein OS=Pseudomonas putida (strain ATCC 47054 / DSM 6125 / CFBP 8728 / NCIMB 11950 / KT2440) OX=160488 GN=PP_0738 PE=4 SV=1	-0.0275262	0.437955	0.521941	26.7033	26.2554	27.0281	26.4638	26.3228	26.4326	26.5092	26.5213	26.6125	26.7851	26.5741	26.5451	26.9691	26.7009	26.863	27.1941	NaN	26.945	By matching	By MS/MS	By MS/MS	By MS/MS	By MS/MS	By MS/MS	By MS/MS	By MS/MS	By MS/MS	By MS/MS	By MS/MS	By MS/MS	By MS/MS	By MS/MS	By MS/MS	By MS/MS		By MS/MS		+		LFQ intensity N30min_LFQ intensity C30min	1	1	1	4.7	4.7
Q88DT9	tr|Q88DT9|Q88DT9_PSEPK Ferric uptake regulation protein OS=Pseudomonas putida (strain ATCC 47054 / DSM 6125 / CFBP 8728 / NCIMB 11950 / KT2440) OX=160488 GN=fur PE=3 SV=1	-0.0280755	-0.0684611	-0.19425	29.8325	30.0477	29.7733	29.8757	29.9413	29.9882	30.0222	30.1483	30.0267	29.7748	29.8005	29.9939	29.8979	29.9066	29.7953	29.8433	29.9347	29.8365	By MS/MS	By MS/MS	By MS/MS	By MS/MS	By MS/MS	By MS/MS	By MS/MS	By MS/MS	By MS/MS	By MS/MS	By MS/MS	By MS/MS	By MS/MS	By MS/MS	By MS/MS	By MS/MS	By MS/MS	By MS/MS			+	LFQ intensity N60min_LFQ intensity C60min	4	4	4	44.8	44.8
Q88GI1	tr|Q88GI1|Q88GI1_PSEPK Glutathione S-transferase family protein OS=Pseudomonas putida (strain ATCC 47054 / DSM 6125 / CFBP 8728 / NCIMB 11950 / KT2440) OX=160488 GN=PP_3742 PE=3 SV=1	-0.0302976	-0.33459	-0.102323	29.6767	29.8991	29.5673	29.7401	29.6457	29.7951	29.7285	29.5862	29.55	29.7427	29.5057	29.8037	29.3624	29.3231	29.4916	29.4919	29.5407	29.5252	By MS/MS	By MS/MS	By MS/MS	By MS/MS	By MS/MS	By MS/MS	By MS/MS	By MS/MS	By MS/MS	By MS/MS	By MS/MS	By MS/MS	By MS/MS	By MS/MS	By MS/MS	By MS/MS	By MS/MS	By MS/MS		+		LFQ intensity N30min_LFQ intensity C30min	8	8	8	28.4	28.4
Q88FS0	tr|Q88FS0|Q88FS0_PSEPK Phosphatase NudJ OS=Pseudomonas putida (strain ATCC 47054 / DSM 6125 / CFBP 8728 / NCIMB 11950 / KT2440) OX=160488 GN=nudJ PE=3 SV=1	-0.0303446	-0.161308	-0.234213	29.3863	29.2943	29.3067	29.1954	29.2658	29.2043	29.3589	29.3527	29.0512	29.2195	29.3357	29.3411	29.037	29.0518	29.0927	28.7917	29.1978	29.0706	By MS/MS	By MS/MS	By MS/MS	By MS/MS	By MS/MS	By MS/MS	By MS/MS	By MS/MS	By MS/MS	By MS/MS	By MS/MS	By MS/MS	By MS/MS	By MS/MS	By MS/MS	By MS/MS	By MS/MS	By MS/MS		+		LFQ intensity N30min_LFQ intensity C30min	4	4	4	39.7	39.7
Q88L46	tr|Q88L46|Q88L46_PSEPK Outer membrane porin F OS=Pseudomonas putida (strain ATCC 47054 / DSM 6125 / CFBP 8728 / NCIMB 11950 / KT2440) OX=160488 GN=oprF PE=3 SV=1	-0.0323881	-0.175255	-0.0346057	36.4543	36.3582	36.5045	36.4315	36.4797	36.4391	36.3833	36.2644	36.3295	36.3687	36.4527	36.3983	36.2791	36.2666	36.2788	36.3628	36.2492	36.2614	By MS/MS	By MS/MS	By MS/MS	By MS/MS	By MS/MS	By MS/MS	By MS/MS	By MS/MS	By MS/MS	By MS/MS	By MS/MS	By MS/MS	By MS/MS	By MS/MS	By MS/MS	By MS/MS	By MS/MS	By MS/MS		+		LFQ intensity N30min_LFQ intensity C30min	25	25	25	83.4	83.4
Q88DB0	tr|Q88DB0|Q88DB0_PSEPK 3,5-cyclic adenosine monophosphate phosphodiesterase CpdA OS=Pseudomonas putida (strain ATCC 47054 / DSM 6125 / CFBP 8728 / NCIMB 11950 / KT2440) OX=160488 GN=cpdA PE=3 SV=1	-0.0337486	-0.109154	0.331687	26.4382	26.2431	26.3714	26.1159	26.3893	26.3401	26.0268	26.2484	26.0704	26.3652	26.3713	26.2149	26.2892	26.0481	26.1805	26.5218	26.4819	26.3369	By MS/MS	By MS/MS	By MS/MS	By MS/MS	By MS/MS	By MS/MS	By MS/MS	By MS/MS	By MS/MS	By MS/MS	By MS/MS	By MS/MS	By MS/MS	By MS/MS	By MS/MS	By MS/MS	By MS/MS	By MS/MS			+	LFQ intensity N60min_LFQ intensity C60min	1	1	1	5.3	5.3
Q88N72;O52470	tr|Q88N72|Q88N72_PSEPK Cell division protein FtsA OS=Pseudomonas putida (strain ATCC 47054 / DSM 6125 / CFBP 8728 / NCIMB 11950 / KT2440) OX=160488 GN=ftsA PE=3 SV=2;tr|O52470|O52470_PSEPU Cell division protein FtsA OS=Pseudomonas putida OX=303 GN=ftsA PE=	-0.0350119	-0.245415	-0.204075	31.7718	31.8197	31.8015	31.9616	31.9303	31.8566	31.983	31.8898	31.855	31.7812	31.6656	31.8412	31.649	31.6793	31.6839	31.7178	31.7112	31.6866	By MS/MS	By MS/MS	By MS/MS	By MS/MS	By MS/MS	By MS/MS	By MS/MS	By MS/MS	By MS/MS	By MS/MS	By MS/MS	By MS/MS	By MS/MS	By MS/MS	By MS/MS	By MS/MS	By MS/MS	By MS/MS		+		LFQ intensity N30min_LFQ intensity C30min	19	19	19	58.6	58.6
Q88BZ1	tr|Q88BZ1|Q88BZ1_PSEPK Uncharacterized protein OS=Pseudomonas putida (strain ATCC 47054 / DSM 6125 / CFBP 8728 / NCIMB 11950 / KT2440) OX=160488 GN=PP_5392 PE=4 SV=2	-0.035078	0.694995	1.12568	27.5079	27.5029	27.4983	27.1887	27.2515	27.1295	27.1621	27.0795	26.9732	27.6797	27.2377	27.4865	27.9196	27.7957	27.9394	28.4016	28.1763	28.014	By MS/MS	By MS/MS	By MS/MS	By MS/MS	By MS/MS	By MS/MS	By MS/MS	By MS/MS	By MS/MS	By MS/MS	By MS/MS	By MS/MS	By MS/MS	By MS/MS	By MS/MS	By MS/MS	By MS/MS	By MS/MS		+	+	LFQ intensity N30min_LFQ intensity C30min;LFQ intensity N60min_LFQ intensity C60min	3	3	3	10.9	10.9
Q88DA7	tr|Q88DA7|Q88DA7_PSEPK Putative Lipoprotein OS=Pseudomonas putida (strain ATCC 47054 / DSM 6125 / CFBP 8728 / NCIMB 11950 / KT2440) OX=160488 GN=PP_4920 PE=4 SV=1	-0.0367966	0.208466	0.426034	28.0156	27.7046	27.7372	27.4586	27.7334	27.6067	27.4251	27.4552	27.4295	27.8184	27.7204	27.8083	27.8866	27.6753	27.8621	27.753	27.9586	27.8764	By MS/MS	By MS/MS	By MS/MS	By MS/MS	By MS/MS	By MS/MS	By MS/MS	By MS/MS	By MS/MS	By MS/MS	By MS/MS	By MS/MS	By MS/MS	By MS/MS	By MS/MS	By MS/MS	By MS/MS	By MS/MS			+	LFQ intensity N60min_LFQ intensity C60min	2	2	2	18.1	18.1
Q88LY8	tr|Q88LY8|Q88LY8_PSEPK Uncharacterized protein OS=Pseudomonas putida (strain ATCC 47054 / DSM 6125 / CFBP 8728 / NCIMB 11950 / KT2440) OX=160488 GN=PP_1788 PE=4 SV=1	-0.0397593	-0.313612	-0.492828	30.1507	30.2617	30.3002	30.086	30.2119	30.1716	30.2918	30.1117	30.1162	30.2498	30.1551	30.1885	29.8517	29.8757	29.8012	29.5939	29.7399	29.7074	By MS/MS	By MS/MS	By MS/MS	By MS/MS	By MS/MS	By MS/MS	By MS/MS	By MS/MS	By MS/MS	By MS/MS	By MS/MS	By MS/MS	By MS/MS	By MS/MS	By MS/MS	By MS/MS	By MS/MS	By MS/MS		+	+	LFQ intensity N30min_LFQ intensity C30min;LFQ intensity N60min_LFQ intensity C60min	8	8	8	31.2	31.2
Q88CX6	tr|Q88CX6|Q88CX6_PSEPK Glutaredoxin OS=Pseudomonas putida (strain ATCC 47054 / DSM 6125 / CFBP 8728 / NCIMB 11950 / KT2440) OX=160488 GN=grxC PE=3 SV=1	-0.0407696	-0.344493	-0.548664	27.0108	27.0381	26.8082	26.9668	26.6991	27.0719	27.5099	27.2936	27.1511	26.7247	26.685	27.3252	26.6565	26.7831	26.2647	26.9231	26.6039	26.7817	By MS/MS	By MS/MS	By MS/MS	By MS/MS	By MS/MS	By MS/MS	By MS/MS	By MS/MS	By MS/MS	By MS/MS	By MS/MS	By MS/MS	By MS/MS	By MS/MS	By MS/MS	By MS/MS	By MS/MS	By MS/MS			+	LFQ intensity N60min_LFQ intensity C60min	3	3	3	47.6	47.6
Q88QJ7	tr|Q88QJ7|Q88QJ7_PSEPK Selenocysteyl-tRNA-specific translation elongation factor OS=Pseudomonas putida (strain ATCC 47054 / DSM 6125 / CFBP 8728 / NCIMB 11950 / KT2440) OX=160488 GN=selB PE=4 SV=1	-0.0410271	0.145394	0.26909	27.6448	27.7568	27.8706	27.5928	27.5131	27.7304	27.5556	27.4863	27.6609	27.7372	27.7838	27.628	27.7389	27.8139	27.7197	27.8805	27.8341	27.7956	By MS/MS	By MS/MS	By MS/MS	By MS/MS	By MS/MS	By MS/MS	By MS/MS	By MS/MS	By MS/MS	By MS/MS	By MS/MS	By MS/MS	By MS/MS	By MS/MS	By MS/MS	By MS/MS	By MS/MS	By MS/MS			+	LFQ intensity N60min_LFQ intensity C60min	5	5	5	10.2	10.2
Q88NZ7	tr|Q88NZ7|Q88NZ7_PSEPK Putative Iron-chelator utilization protein OS=Pseudomonas putida (strain ATCC 47054 / DSM 6125 / CFBP 8728 / NCIMB 11950 / KT2440) OX=160488 GN=PP_1056 PE=4 SV=1	-0.0432123	-0.0224584	-0.211445	28.7552	28.9982	28.9088	28.7148	28.8712	28.8702	28.9012	28.9887	28.9186	28.913	28.6678	28.9518	28.845	28.7601	28.7837	28.7595	28.6626	28.752	By MS/MS	By MS/MS	By MS/MS	By MS/MS	By MS/MS	By MS/MS	By MS/MS	By MS/MS	By MS/MS	By MS/MS	By MS/MS	By MS/MS	By MS/MS	By MS/MS	By MS/MS	By MS/MS	By MS/MS	By MS/MS			+	LFQ intensity N60min_LFQ intensity C60min	5	5	5	22.1	22.1
Q88NG4	tr|Q88NG4|Q88NG4_PSEPK SH3b domain-containing protein OS=Pseudomonas putida (strain ATCC 47054 / DSM 6125 / CFBP 8728 / NCIMB 11950 / KT2440) OX=160488 GN=PP_1245 PE=4 SV=1	-0.0444539	-0.144002	-0.235137	30.233	30.5259	30.3853	30.3596	30.409	30.3718	30.4703	30.3595	30.3198	30.3037	30.3708	30.3363	30.2543	30.2598	30.1944	30.196	30.1536	30.0946	By MS/MS	By MS/MS	By MS/MS	By MS/MS	By MS/MS	By MS/MS	By MS/MS	By MS/MS	By MS/MS	By MS/MS	By MS/MS	By MS/MS	By MS/MS	By MS/MS	By MS/MS	By MS/MS	By MS/MS	By MS/MS		+	+	LFQ intensity N30min_LFQ intensity C30min;LFQ intensity N60min_LFQ intensity C60min	9	9	9	53.4	53.4
Q88PE1	tr|Q88PE1|Q88PE1_PSEPK Peptidase_M75 domain-containing protein OS=Pseudomonas putida (strain ATCC 47054 / DSM 6125 / CFBP 8728 / NCIMB 11950 / KT2440) OX=160488 GN=PP_0909 PE=4 SV=1	-0.0466258	-0.127325	-0.107148	30.9962	31.0786	30.9497	31.0983	31.0406	31.0058	30.9557	30.9595	31.0121	30.9503	30.9474	30.987	30.8717	30.8806	31.0104	30.8583	30.8717	30.8759	By MS/MS	By MS/MS	By MS/MS	By MS/MS	By MS/MS	By MS/MS	By MS/MS	By MS/MS	By MS/MS	By MS/MS	By MS/MS	By MS/MS	By MS/MS	By MS/MS	By MS/MS	By MS/MS	By MS/MS	By MS/MS			+	LFQ intensity N60min_LFQ intensity C60min	10	10	10	38.1	38.1
Q88P92	tr|Q88P92|Q88P92_PSEPK Phospholipid ABC transporter binding protein OS=Pseudomonas putida (strain ATCC 47054 / DSM 6125 / CFBP 8728 / NCIMB 11950 / KT2440) OX=160488 GN=mlaD PE=4 SV=1	-0.0466321	0.24299	0.258197	28.999	28.6111	28.7168	28.3268	28.7799	28.6712	28.5538	28.5031	28.4851	28.8527	28.9224	28.4119	28.8327	28.6682	29.006	28.7602	28.8553	28.701	By MS/MS	By MS/MS	By MS/MS	By MS/MS	By MS/MS	By MS/MS	By MS/MS	By MS/MS	By MS/MS	By MS/MS	By MS/MS	By MS/MS	By MS/MS	By MS/MS	By MS/MS	By MS/MS	By MS/MS	By MS/MS			+	LFQ intensity N60min_LFQ intensity C60min	9	9	9	64.6	64.6
Q88PF9	tr|Q88PF9|Q88PF9_PSEPK YceI domain-containing protein OS=Pseudomonas putida (strain ATCC 47054 / DSM 6125 / CFBP 8728 / NCIMB 11950 / KT2440) OX=160488 GN=PP_0891 PE=4 SV=1	-0.0475979	-0.37827	-0.315021	27.1559	27.2508	26.8831	27.7359	27.1537	27.1544	27.3231	27.4076	27.4054	27.0021	26.8298	27.3151	27.0972	26.861	26.951	27.182	27.0228	26.9863	By MS/MS	By MS/MS	By MS/MS	By MS/MS	By MS/MS	By MS/MS	By MS/MS	By MS/MS	By MS/MS	By MS/MS	By MS/MS	By MS/MS	By MS/MS	By MS/MS	By MS/MS	By MS/MS	By MS/MS	By MS/MS			+	LFQ intensity N60min_LFQ intensity C60min	3	3	3	15	15
Q88P38	tr|Q88P38|Q88P38_PSEPK Mannose/glucose ABC transporter, glucose-binding periplasmic protein OS=Pseudomonas putida (strain ATCC 47054 / DSM 6125 / CFBP 8728 / NCIMB 11950 / KT2440) OX=160488 GN=gtsA PE=4 SV=1	-0.0477079	-0.319272	-0.418955	34.7211	34.8561	34.9198	35.0028	34.8934	35.0298	34.9815	35.1104	35.2057	34.6992	34.8127	34.8419	34.6893	34.6639	34.6148	34.747	34.635	34.6587	By MS/MS	By MS/MS	By MS/MS	By MS/MS	By MS/MS	By MS/MS	By MS/MS	By MS/MS	By MS/MS	By MS/MS	By MS/MS	By MS/MS	By MS/MS	By MS/MS	By MS/MS	By MS/MS	By MS/MS	By MS/MS		+	+	LFQ intensity N30min_LFQ intensity C30min;LFQ intensity N60min_LFQ intensity C60min	31	31	31	77.6	77.6
Q88CQ4	tr|Q88CQ4|Q88CQ4_PSEPK HDOD domain-containing protein OS=Pseudomonas putida (strain ATCC 47054 / DSM 6125 / CFBP 8728 / NCIMB 11950 / KT2440) OX=160488 GN=PP_5126 PE=4 SV=2	-0.0481936	-0.255065	-0.338857	26.8651	26.2521	26.3979	27.1211	27.0192	27.1744	26.8934	26.7256	26.9239	26.1544	26.5365	26.6796	26.7487	26.8131	26.9877	26.5951	26.3976	26.5337	By MS/MS	By MS/MS	By MS/MS	By MS/MS	By MS/MS	By MS/MS	By MS/MS	By MS/MS	By MS/MS	By MS/MS	By MS/MS	By MS/MS	By MS/MS	By MS/MS	By MS/MS	By MS/MS	By MS/MS	By MS/MS			+	LFQ intensity N60min_LFQ intensity C60min	4	4	4	19.7	19.7
Q88DJ1	tr|Q88DJ1|Q88DJ1_PSEPK SPFH domain/Band 7 family protein OS=Pseudomonas putida (strain ATCC 47054 / DSM 6125 / CFBP 8728 / NCIMB 11950 / KT2440) OX=160488 GN=PP_4834 PE=4 SV=1	-0.0485115	-0.372563	-0.38579	28.6669	28.8665	28.5505	28.8866	29.0346	28.7528	28.8598	28.7844	28.6724	28.6241	28.6433	28.6709	28.4831	28.5961	28.4771	28.2691	28.3845	28.5057	By MS/MS	By MS/MS	By MS/MS	By MS/MS	By MS/MS	By MS/MS	By MS/MS	By MS/MS	By MS/MS	By MS/MS	By MS/MS	By MS/MS	By MS/MS	By MS/MS	By MS/MS	By MS/MS	By MS/MS	By MS/MS			+	LFQ intensity N60min_LFQ intensity C60min	5	5	5	25	25
Q88LM4	tr|Q88LM4|Q88LM4_PSEPK Ribonuclease E OS=Pseudomonas putida (strain ATCC 47054 / DSM 6125 / CFBP 8728 / NCIMB 11950 / KT2440) OX=160488 GN=rne PE=3 SV=1	-0.0487963	-0.2149	-0.275681	34.3298	34.3733	34.216	34.3435	34.4389	34.442	34.445	34.476	34.4455	34.3236	34.1451	34.3041	34.1969	34.1881	34.1948	34.2057	34.1463	34.1875	By MS/MS	By MS/MS	By MS/MS	By MS/MS	By MS/MS	By MS/MS	By MS/MS	By MS/MS	By MS/MS	By MS/MS	By MS/MS	By MS/MS	By MS/MS	By MS/MS	By MS/MS	By MS/MS	By MS/MS	By MS/MS			+	LFQ intensity N60min_LFQ intensity C60min	28	28	28	38.6	38.6
Q88FA4	tr|Q88FA4|Q88FA4_PSEPK Citrate synthase OS=Pseudomonas putida (strain ATCC 47054 / DSM 6125 / CFBP 8728 / NCIMB 11950 / KT2440) OX=160488 GN=gltA PE=3 SV=1	-0.0490824	-0.316284	-0.305599	33.57	33.7187	33.4043	33.7594	33.6423	33.7087	33.6589	33.6213	33.4736	33.4711	33.3913	33.6833	33.3697	33.4001	33.3918	33.3375	33.1702	33.3294	By MS/MS	By MS/MS	By MS/MS	By MS/MS	By MS/MS	By MS/MS	By MS/MS	By MS/MS	By MS/MS	By MS/MS	By MS/MS	By MS/MS	By MS/MS	By MS/MS	By MS/MS	By MS/MS	By MS/MS	By MS/MS		+	+	LFQ intensity N30min_LFQ intensity C30min;LFQ intensity N60min_LFQ intensity C60min	14	14	14	50.3	50.3
Q88LZ1	tr|Q88LZ1|Q88LZ1_PSEPK dTDP-glucose 4,6-dehydratase OS=Pseudomonas putida (strain ATCC 47054 / DSM 6125 / CFBP 8728 / NCIMB 11950 / KT2440) OX=160488 GN=rffG PE=3 SV=1	-0.0498428	-0.13028	-0.168952	33.4544	33.4332	33.3965	33.389	33.3869	33.3615	33.3176	33.3815	33.3494	33.4166	33.3444	33.3735	33.2279	33.2418	33.2768	33.2209	33.1167	33.204	By MS/MS	By MS/MS	By MS/MS	By MS/MS	By MS/MS	By MS/MS	By MS/MS	By MS/MS	By MS/MS	By MS/MS	By MS/MS	By MS/MS	By MS/MS	By MS/MS	By MS/MS	By MS/MS	By MS/MS	By MS/MS		+	+	LFQ intensity N30min_LFQ intensity C30min;LFQ intensity N60min_LFQ intensity C60min	18	18	18	63.4	63.4
Q88KQ7	tr|Q88KQ7|Q88KQ7_PSEPK Hydrolase, isochorismatase family OS=Pseudomonas putida (strain ATCC 47054 / DSM 6125 / CFBP 8728 / NCIMB 11950 / KT2440) OX=160488 GN=PP_2233 PE=4 SV=1	-0.0502103	0.156582	0.334788	31.1371	31.082	31.2929	30.7733	30.7934	30.7346	30.614	30.5835	30.683	31.0406	31.1536	31.1671	30.9076	30.9298	30.9337	30.8937	30.9516	31.0397	By MS/MS	By MS/MS	By MS/MS	By MS/MS	By MS/MS	By MS/MS	By MS/MS	By MS/MS	By MS/MS	By MS/MS	By MS/MS	By MS/MS	By MS/MS	By MS/MS	By MS/MS	By MS/MS	By MS/MS	By MS/MS		+	+	LFQ intensity N30min_LFQ intensity C30min;LFQ intensity N60min_LFQ intensity C60min	4	4	4	46.2	46.2
A0A140FWS3	tr|A0A140FWS3|A0A140FWS3_PSEPK Adenosylhomocysteinase OS=Pseudomonas putida (strain ATCC 47054 / DSM 6125 / CFBP 8728 / NCIMB 11950 / KT2440) OX=160488 GN=ahcY PE=3 SV=1	-0.0503565	-0.136462	-0.197791	33.7549	33.6563	33.8782	33.7396	33.7881	33.7871	33.7649	33.735	33.8055	33.7204	33.6925	33.7255	33.6001	33.6744	33.6309	33.5353	33.5199	33.6567	By MS/MS	By MS/MS	By MS/MS	By MS/MS	By MS/MS	By MS/MS	By MS/MS	By MS/MS	By MS/MS	By MS/MS	By MS/MS	By MS/MS	By MS/MS	By MS/MS	By MS/MS	By MS/MS	By MS/MS	By MS/MS		+		LFQ intensity N30min_LFQ intensity C30min	24	24	24	58	58
A0A140FWJ5	tr|A0A140FWJ5|A0A140FWJ5_PSEPK Uncharacterized protein OS=Pseudomonas putida (strain ATCC 47054 / DSM 6125 / CFBP 8728 / NCIMB 11950 / KT2440) OX=160488 GN=PP_5643 PE=4 SV=1	-0.0505244	-0.234093	-0.219001	30.3257	30.5492	30.3554	30.4232	30.4811	30.5302	30.4781	30.4606	30.4975	30.3623	30.2542	30.4623	30.2975	30.2122	30.2225	30.2135	30.2416	30.3241	By MS/MS	By MS/MS	By MS/MS	By MS/MS	By MS/MS	By MS/MS	By MS/MS	By MS/MS	By MS/MS	By MS/MS	By MS/MS	By MS/MS	By MS/MS	By MS/MS	By MS/MS	By MS/MS	By MS/MS	By MS/MS		+	+	LFQ intensity N30min_LFQ intensity C30min;LFQ intensity N60min_LFQ intensity C60min	8	8	8	24.2	24.2
Q88P19	tr|Q88P19|Q88P19_PSEPK Multicopper oxidase OS=Pseudomonas putida (strain ATCC 47054 / DSM 6125 / CFBP 8728 / NCIMB 11950 / KT2440) OX=160488 GN=cumA PE=4 SV=1	-0.0535431	1.05661	0.726313	27.0838	25.7627	27.6369	25.8509	25.7983	25.6361	26.1671	26.1635	26.3456	26.8593	27.1397	26.3237	27.0488	26.5908	26.8156	26.9563	27.1043	26.7946	By MS/MS	By matching	By MS/MS	By MS/MS	By MS/MS	By MS/MS	By MS/MS	By MS/MS	By MS/MS	By MS/MS	By MS/MS	By MS/MS	By MS/MS	By MS/MS	By MS/MS	By MS/MS	By matching	By MS/MS		+	+	LFQ intensity N30min_LFQ intensity C30min;LFQ intensity N60min_LFQ intensity C60min	3	3	3	11.8	11.8
Q88GL8	tr|Q88GL8|Q88GL8_PSEPK Uncharacterized protein OS=Pseudomonas putida (strain ATCC 47054 / DSM 6125 / CFBP 8728 / NCIMB 11950 / KT2440) OX=160488 GN=PP_3703 PE=4 SV=1	-0.0549768	0.0375913	-0.252398	24.9755	24.7928	24.4672	24.7371	24.937	24.6919	25.1887	25.0139	25.079	24.7778	24.8054	24.4873	24.7715	25	24.7073	24.9415	24.7885	24.7945	By MS/MS	By MS/MS	By MS/MS	By MS/MS	By MS/MS	By MS/MS	By MS/MS	By MS/MS	By MS/MS	By MS/MS	By MS/MS	By MS/MS	By MS/MS	By MS/MS	By MS/MS	By MS/MS	By MS/MS	By MS/MS			+	LFQ intensity N60min_LFQ intensity C60min	3	3	3	11.4	11.4
Q88FR5	tr|Q88FR5|Q88FR5_PSEPK Acetyltransferase, GNAT family OS=Pseudomonas putida (strain ATCC 47054 / DSM 6125 / CFBP 8728 / NCIMB 11950 / KT2440) OX=160488 GN=PP_4018 PE=4 SV=1	-0.0553144	-0.460037	-0.201852	27.5347	27.7569	27.4275	27.7241	27.7941	27.956	27.5183	27.5356	27.5028	27.4333	27.4718	27.6481	27.2874	27.2788	27.5279	27.1057	27.256	27.5895	By MS/MS	By MS/MS	By MS/MS	By MS/MS	By MS/MS	By MS/MS	By MS/MS	By MS/MS	By MS/MS	By MS/MS	By MS/MS	By MS/MS	By MS/MS	By MS/MS	By MS/MS	By MS/MS	By MS/MS	By MS/MS		+		LFQ intensity N30min_LFQ intensity C30min	1	1	1	11.3	11.3
A0A140FWP7	tr|A0A140FWP7|A0A140FWP7_PSEPK Pseudouridine synthase OS=Pseudomonas putida (strain ATCC 47054 / DSM 6125 / CFBP 8728 / NCIMB 11950 / KT2440) OX=160488 GN=rluB PE=3 SV=1	-0.0557493	-0.504932	-0.290247	30.4461	30.3823	30.27	30.7158	30.7988	30.8101	30.3997	30.58	30.6374	30.359	30.2554	30.3167	30.2024	30.3189	30.2885	30.2671	30.2113	30.268	By MS/MS	By MS/MS	By MS/MS	By MS/MS	By MS/MS	By MS/MS	By MS/MS	By MS/MS	By MS/MS	By MS/MS	By MS/MS	By MS/MS	By MS/MS	By MS/MS	By MS/MS	By MS/MS	By MS/MS	By MS/MS		+		LFQ intensity N30min_LFQ intensity C30min	13	13	13	35.8	35.8
Q88RK0	tr|Q88RK0|Q88RK0_PSEPK GGDEF domain protein OS=Pseudomonas putida (strain ATCC 47054 / DSM 6125 / CFBP 8728 / NCIMB 11950 / KT2440) OX=160488 GN=PP_0129 PE=4 SV=1	-0.056565	0.0272325	0.434182	27.4601	27.5025	27.7822	27.0816	27.4466	27.5508	27.2845	27.2415	26.9982	27.6583	27.5003	27.4164	27.5884	27.3413	27.2311	27.7608	27.5022	27.5636	By MS/MS	By MS/MS	By MS/MS	By MS/MS	By MS/MS	By MS/MS	By MS/MS	By MS/MS	By MS/MS	By MS/MS	By MS/MS	By MS/MS	By MS/MS	By MS/MS	By MS/MS	By MS/MS	By MS/MS	By MS/MS			+	LFQ intensity N60min_LFQ intensity C60min	7	7	7	15.7	15.7
Q88DI9	tr|Q88DI9|Q88DI9_PSEPK Uncharacterized protein OS=Pseudomonas putida (strain ATCC 47054 / DSM 6125 / CFBP 8728 / NCIMB 11950 / KT2440) OX=160488 GN=PP_4836 PE=4 SV=1	-0.0570577	0.136812	0.438318	27.9897	28.2205	28.491	28.2741	27.8258	27.6975	27.7268	27.4114	27.604	27.9051	28.3935	28.2314	28.0187	28.1251	28.064	27.9056	27.9663	28.1854	By MS/MS	By MS/MS	By MS/MS	By MS/MS	By MS/MS	By MS/MS	By MS/MS	By MS/MS	By MS/MS	By MS/MS	By MS/MS	By MS/MS	By MS/MS	By MS/MS	By MS/MS	By MS/MS	By MS/MS	By MS/MS			+	LFQ intensity N60min_LFQ intensity C60min	4	4	4	37.9	37.9
Q88D62	tr|Q88D62|Q88D62_PSEPK Transketolase OS=Pseudomonas putida (strain ATCC 47054 / DSM 6125 / CFBP 8728 / NCIMB 11950 / KT2440) OX=160488 GN=tktA PE=3 SV=1	-0.0570869	-0.168914	-0.181708	33.2998	33.385	33.1604	33.3233	33.2984	33.3648	33.2826	33.272	33.2137	33.2522	33.1302	33.2915	33.2002	33.1139	33.1658	33.0878	33.061	33.0744	By MS/MS	By MS/MS	By MS/MS	By MS/MS	By MS/MS	By MS/MS	By MS/MS	By MS/MS	By MS/MS	By MS/MS	By MS/MS	By MS/MS	By MS/MS	By MS/MS	By MS/MS	By MS/MS	By MS/MS	By MS/MS		+	+	LFQ intensity N30min_LFQ intensity C30min;LFQ intensity N60min_LFQ intensity C60min	25	25	25	49	49
Q88GM2	tr|Q88GM2|Q88GM2_PSEPK Uncharacterized protein OS=Pseudomonas putida (strain ATCC 47054 / DSM 6125 / CFBP 8728 / NCIMB 11950 / KT2440) OX=160488 GN=PP_3699 PE=4 SV=1	-0.0570958	-0.311828	-0.0663859	30.9216	30.942	30.9115	30.8203	30.7573	30.7636	30.7621	30.7494	30.7412	30.7935	30.9251	30.8852	30.4373	30.4601	30.5083	30.7675	30.6254	30.6605	By MS/MS	By MS/MS	By MS/MS	By MS/MS	By MS/MS	By MS/MS	By MS/MS	By MS/MS	By MS/MS	By MS/MS	By MS/MS	By MS/MS	By MS/MS	By MS/MS	By MS/MS	By MS/MS	By MS/MS	By MS/MS		+		LFQ intensity N30min_LFQ intensity C30min	13	13	13	34.3	34.3
Q88LG1	tr|Q88LG1|Q88LG1_PSEPK Aminotransferase OS=Pseudomonas putida (strain ATCC 47054 / DSM 6125 / CFBP 8728 / NCIMB 11950 / KT2440) OX=160488 GN=tyrB PE=3 SV=1	-0.0587718	-0.129325	-0.124611	32.304	32.6239	32.3731	32.4367	32.3747	32.456	32.4413	32.4	32.3235	32.337	32.31	32.4777	32.2616	32.3019	32.3159	32.2933	32.1963	32.3014	By MS/MS	By MS/MS	By MS/MS	By MS/MS	By MS/MS	By MS/MS	By MS/MS	By MS/MS	By MS/MS	By MS/MS	By MS/MS	By MS/MS	By MS/MS	By MS/MS	By MS/MS	By MS/MS	By MS/MS	By MS/MS		+		LFQ intensity N30min_LFQ intensity C30min	20	20	20	60.8	60.8
Q88NV5	tr|Q88NV5|Q88NV5_PSEPK Cold shock protein CapB OS=Pseudomonas putida (strain ATCC 47054 / DSM 6125 / CFBP 8728 / NCIMB 11950 / KT2440) OX=160488 GN=capB PE=4 SV=1	-0.0621936	-0.11669	0.00358327	34.5966	34.6915	34.6177	34.6349	34.6911	34.6889	34.6691	34.6171	34.6948	34.6151	34.6239	34.4803	34.5303	34.5846	34.55	34.6435	34.7118	34.6364	By MS/MS	By MS/MS	By MS/MS	By MS/MS	By MS/MS	By MS/MS	By MS/MS	By MS/MS	By MS/MS	By MS/MS	By MS/MS	By MS/MS	By MS/MS	By MS/MS	By MS/MS	By MS/MS	By MS/MS	By MS/MS		+		LFQ intensity N30min_LFQ intensity C30min	4	4	4	60.9	60.9
Q88FA1	tr|Q88FA1|Q88FA1_PSEPK Transcriptional regulator, GntR family OS=Pseudomonas putida (strain ATCC 47054 / DSM 6125 / CFBP 8728 / NCIMB 11950 / KT2440) OX=160488 GN=PP_4197 PE=3 SV=1	-0.0646464	-0.135653	-0.501973	27.3843	27.4812	27.6709	27.2101	27.2712	27.4938	27.5359	27.5601	27.7534	27.2275	27.3625	27.7525	27.1272	27.211	27.23	27.0045	27.2387	27.1003	By MS/MS	By MS/MS	By MS/MS	By MS/MS	By MS/MS	By MS/MS	By MS/MS	By MS/MS	By MS/MS	By MS/MS	By MS/MS	By MS/MS	By MS/MS	By MS/MS	By MS/MS	By MS/MS	By MS/MS	By MS/MS			+	LFQ intensity N60min_LFQ intensity C60min	3	3	3	8.3	8.3
Q88E48	tr|Q88E48|Q88E48_PSEPK Fumarylacetoacetase OS=Pseudomonas putida (strain ATCC 47054 / DSM 6125 / CFBP 8728 / NCIMB 11950 / KT2440) OX=160488 GN=hmgB PE=4 SV=1	-0.0662721	-0.0195363	0.380413	28.9363	28.8403	28.7841	28.5823	28.9027	28.8597	28.3492	28.4455	28.1807	28.8293	28.9282	28.6044	28.7422	28.6902	28.8536	28.6346	28.7435	28.7385	By MS/MS	By MS/MS	By MS/MS	By MS/MS	By MS/MS	By MS/MS	By MS/MS	By MS/MS	By MS/MS	By MS/MS	By MS/MS	By MS/MS	By MS/MS	By MS/MS	By MS/MS	By MS/MS	By MS/MS	By MS/MS			+	LFQ intensity N60min_LFQ intensity C60min	8	8	8	22.3	22.3
Q88GE7	tr|Q88GE7|Q88GE7_PSEPK Methyltranfer_dom domain-containing protein OS=Pseudomonas putida (strain ATCC 47054 / DSM 6125 / CFBP 8728 / NCIMB 11950 / KT2440) OX=160488 GN=PP_3777 PE=4 SV=1	-0.0685291	-1.02797	-1.44844	27.8445	28.2791	28.0479	28.5739	28.7575	28.5888	29.1523	29.0941	29.3184	28.1142	27.7468	28.1048	27.6424	27.494	27.6999	27.4667	28.0751	27.6777	By MS/MS	By MS/MS	By MS/MS	By MS/MS	By MS/MS	By MS/MS	By MS/MS	By MS/MS	By MS/MS	By MS/MS	By MS/MS	By MS/MS	By MS/MS	By MS/MS	By MS/MS	By MS/MS	By MS/MS	By MS/MS		+	+	LFQ intensity N30min_LFQ intensity C30min;LFQ intensity N60min_LFQ intensity C60min	3	3	3	12.2	12.2
Q88Q41	tr|Q88Q41|Q88Q41_PSEPK Putative Amino acid ABC transporter, periplasmic amino acid-binding protein OS=Pseudomonas putida (strain ATCC 47054 / DSM 6125 / CFBP 8728 / NCIMB 11950 / KT2440) OX=160488 GN=PP_0657 PE=3 SV=1	-0.069109	-0.324499	-0.0727717	27.968	27.8635	27.8747	27.9763	27.8564	27.9952	28.1306	28.0522	28.0291	27.9509	27.7306	27.8173	27.6845	27.562	27.6079	27.9332	27.9394	28.121	By MS/MS	By MS/MS	By MS/MS	By MS/MS	By MS/MS	By MS/MS	By MS/MS	By MS/MS	By MS/MS	By MS/MS	By MS/MS	By MS/MS	By MS/MS	By MS/MS	By MS/MS	By MS/MS	By MS/MS	By MS/MS		+		LFQ intensity N30min_LFQ intensity C30min	2	2	2	5.8	5.8
Q88GE6	tr|Q88GE6|Q88GE6_PSEPK Pyrroline-5-carboxylate reductase OS=Pseudomonas putida (strain ATCC 47054 / DSM 6125 / CFBP 8728 / NCIMB 11950 / KT2440) OX=160488 GN=proC PE=3 SV=1	-0.0695527	-0.353024	-0.661629	29.3428	29.6638	29.855	29.9466	30.0406	30.1128	30.3403	30.3661	30.4437	29.4905	29.6851	29.4772	29.6409	29.8138	29.5862	29.7322	29.8294	29.6036	By MS/MS	By MS/MS	By MS/MS	By MS/MS	By MS/MS	By MS/MS	By MS/MS	By MS/MS	By MS/MS	By MS/MS	By MS/MS	By MS/MS	By MS/MS	By MS/MS	By MS/MS	By MS/MS	By MS/MS	By MS/MS		+	+	LFQ intensity N30min_LFQ intensity C30min;LFQ intensity N60min_LFQ intensity C60min	9	9	9	48.1	48.1
Q88GE9	tr|Q88GE9|Q88GE9_PSEPK Putative sarcosine oxidase OS=Pseudomonas putida (strain ATCC 47054 / DSM 6125 / CFBP 8728 / NCIMB 11950 / KT2440) OX=160488 GN=PP_3775 PE=4 SV=1	-0.0705293	-0.35765	-0.534131	30.6883	30.5425	30.7101	30.9312	31.0786	31.0441	31.2876	31.2136	31.3348	30.6022	30.6064	30.5207	30.6612	30.6429	30.6769	30.7155	30.7751	30.7429	By MS/MS	By MS/MS	By MS/MS	By MS/MS	By MS/MS	By MS/MS	By MS/MS	By MS/MS	By MS/MS	By MS/MS	By MS/MS	By MS/MS	By MS/MS	By MS/MS	By MS/MS	By MS/MS	By MS/MS	By MS/MS		+	+	LFQ intensity N30min_LFQ intensity C30min;LFQ intensity N60min_LFQ intensity C60min	9	9	9	38.5	38.5
Q88BZ3	tr|Q88BZ3|Q88BZ3_PSEPK Uncharacterized protein OS=Pseudomonas putida (strain ATCC 47054 / DSM 6125 / CFBP 8728 / NCIMB 11950 / KT2440) OX=160488 GN=PP_5390 PE=4 SV=1	-0.071448	0.725882	1.09659	28.1903	27.9039	28.07	27.4576	27.7026	27.7082	27.2228	27.7002	27.6471	27.9043	28.1464	27.8992	28.3413	28.3411	28.3637	28.4445	28.8068	28.6085	By MS/MS	By MS/MS	By MS/MS	By MS/MS	By MS/MS	By MS/MS	By MS/MS	By MS/MS	By MS/MS	By MS/MS	By MS/MS	By MS/MS	By MS/MS	By MS/MS	By MS/MS	By MS/MS	By MS/MS	By MS/MS		+	+	LFQ intensity N30min_LFQ intensity C30min;LFQ intensity N60min_LFQ intensity C60min	2	2	2	35.2	35.2
Q88RE2	tr|Q88RE2|Q88RE2_PSEPK Putative heme biosynthesis protein OS=Pseudomonas putida (strain ATCC 47054 / DSM 6125 / CFBP 8728 / NCIMB 11950 / KT2440) OX=160488 GN=PP_0189 PE=4 SV=1	-0.0719821	0.105304	0.544933	29.6434	29.4713	30.0197	29.4083	29.7069	29.6833	29.357	29.109	29.3902	29.6944	29.805	29.4191	29.7011	29.7267	29.6865	29.8866	29.7392	29.8652	By MS/MS	By MS/MS	By MS/MS	By MS/MS	By MS/MS	By MS/MS	By MS/MS	By MS/MS	By MS/MS	By MS/MS	By MS/MS	By MS/MS	By MS/MS	By MS/MS	By MS/MS	By MS/MS	By MS/MS	By MS/MS			+	LFQ intensity N60min_LFQ intensity C60min	11	11	11	33	33
Q88P39	tr|Q88P39|Q88P39_PSEPK Aldose-ketose isomerase OS=Pseudomonas putida (strain ATCC 47054 / DSM 6125 / CFBP 8728 / NCIMB 11950 / KT2440) OX=160488 GN=yihS PE=4 SV=1	-0.0734138	-0.145475	-0.0536194	32.9919	32.9035	32.9169	32.8522	32.8393	32.8753	32.6749	32.8875	32.8505	32.841	32.7685	32.9824	32.6959	32.7306	32.7039	32.8194	32.6823	32.7503	By MS/MS	By MS/MS	By MS/MS	By MS/MS	By MS/MS	By MS/MS	By MS/MS	By MS/MS	By MS/MS	By MS/MS	By MS/MS	By MS/MS	By MS/MS	By MS/MS	By MS/MS	By MS/MS	By MS/MS	By MS/MS		+		LFQ intensity N30min_LFQ intensity C30min	7	7	7	29.6	29.6
Q88LF1	tr|Q88LF1|Q88LF1_PSEPK Small heat shock protein IbpA OS=Pseudomonas putida (strain ATCC 47054 / DSM 6125 / CFBP 8728 / NCIMB 11950 / KT2440) OX=160488 GN=ibpA PE=3 SV=1	-0.0788155	-0.43707	-1.34383	29.775	29.9005	29.8193	29.8322	29.9885	29.8346	30.6915	30.9328	30.9217	29.9188	29.5579	29.7817	29.6084	29.4039	29.3318	29.6619	29.4269	29.4257	By MS/MS	By MS/MS	By MS/MS	By MS/MS	By MS/MS	By MS/MS	By MS/MS	By MS/MS	By MS/MS	By MS/MS	By MS/MS	By MS/MS	By MS/MS	By MS/MS	By MS/MS	By MS/MS	By MS/MS	By MS/MS		+	+	LFQ intensity N30min_LFQ intensity C30min;LFQ intensity N60min_LFQ intensity C60min	5	5	5	40.9	40.9
Q88RP1	tr|Q88RP1|Q88RP1_PSEPK Putative alkanal monooxygenase OS=Pseudomonas putida (strain ATCC 47054 / DSM 6125 / CFBP 8728 / NCIMB 11950 / KT2440) OX=160488 GN=PP_0088 PE=4 SV=1	-0.0832488	-0.0976562	-0.662894	29.23	29.2425	29.402	29.328	29.3153	29.4792	29.8661	29.7118	29.8806	29.2399	29.1395	29.2453	29.3327	29.1486	29.3482	29.0914	29.1862	29.1921	By MS/MS	By MS/MS	By MS/MS	By MS/MS	By MS/MS	By MS/MS	By MS/MS	By MS/MS	By MS/MS	By MS/MS	By MS/MS	By MS/MS	By MS/MS	By MS/MS	By MS/MS	By MS/MS	By MS/MS	By MS/MS			+	LFQ intensity N60min_LFQ intensity C60min	6	6	6	22.5	22.5
Q88CI2	tr|Q88CI2|Q88CI2_PSEPK 2-octaprenyl-6-methoxyphenyl hydroxylase OS=Pseudomonas putida (strain ATCC 47054 / DSM 6125 / CFBP 8728 / NCIMB 11950 / KT2440) OX=160488 GN=ubiH PE=3 SV=1	-0.0849145	0.338494	0.394516	26.1948	25.8646	26.3257	25.4604	25.8641	25.9104	26.0783	25.8466	25.823	26.3747	25.7165	26.0392	26.3855	26.3028	25.562	26.423	26.1889	26.3195	By MS/MS	By MS/MS	By MS/MS	By MS/MS	By MS/MS	By MS/MS	By MS/MS	By MS/MS	By MS/MS	By MS/MS	By MS/MS	By MS/MS	By MS/MS	By MS/MS	By MS/MS	By MS/MS	By MS/MS	By MS/MS			+	LFQ intensity N60min_LFQ intensity C60min	1	1	1	6.5	6.5
Q88MW0	tr|Q88MW0|Q88MW0_PSEPK Putative inner membrane metabolite transport protein YhjE OS=Pseudomonas putida (strain ATCC 47054 / DSM 6125 / CFBP 8728 / NCIMB 11950 / KT2440) OX=160488 GN=yhjE PE=4 SV=1	-0.0851574	-0.542938	-0.565341	25.9299	26.157	26.0502	26.2905	26.4326	26.5155	26.247	26.2903	26.3724	26.0765	25.8201	25.9851	25.6971	25.841	26.0717	25.7793	25.6298	25.8046	By MS/MS	By MS/MS	By MS/MS	By MS/MS	By MS/MS	By MS/MS	By MS/MS	By MS/MS	By MS/MS	By MS/MS	By MS/MS	By MS/MS	By MS/MS	By MS/MS	By MS/MS	By MS/MS	By MS/MS	By MS/MS		+	+	LFQ intensity N30min_LFQ intensity C30min;LFQ intensity N60min_LFQ intensity C60min	1	1	1	4.2	4.2
Q88FC3	tr|Q88FC3|Q88FC3_PSEPK 3-oxoacyl-[acyl-carrier-protein] synthase 1 OS=Pseudomonas putida (strain ATCC 47054 / DSM 6125 / CFBP 8728 / NCIMB 11950 / KT2440) OX=160488 GN=fabB PE=3 SV=1	-0.0851682	-0.335469	-0.447205	32.1104	32.5576	32.1648	32.4727	32.2564	32.3834	32.5344	32.3448	32.1611	32.0515	32.1137	32.412	31.9589	32.0744	32.0728	32.0216	31.7054	31.9717	By MS/MS	By MS/MS	By MS/MS	By MS/MS	By MS/MS	By MS/MS	By MS/MS	By MS/MS	By MS/MS	By MS/MS	By MS/MS	By MS/MS	By MS/MS	By MS/MS	By MS/MS	By MS/MS	By MS/MS	By MS/MS		+		LFQ intensity N30min_LFQ intensity C30min	12	12	12	55.7	55.7
Q88H54	tr|Q88H54|Q88H54_PSEPK Branched-chain-amino-acid aminotransferase OS=Pseudomonas putida (strain ATCC 47054 / DSM 6125 / CFBP 8728 / NCIMB 11950 / KT2440) OX=160488 GN=ilvE PE=3 SV=1	-0.0869319	-0.2107	-0.126297	33.4299	33.4625	33.3882	33.4895	33.4214	33.4983	33.3988	33.4086	33.3659	33.2961	33.3105	33.4131	33.218	33.2531	33.3061	33.2398	33.2573	33.2973	By MS/MS	By MS/MS	By MS/MS	By MS/MS	By MS/MS	By MS/MS	By MS/MS	By MS/MS	By MS/MS	By MS/MS	By MS/MS	By MS/MS	By MS/MS	By MS/MS	By MS/MS	By MS/MS	By MS/MS	By MS/MS		+	+	LFQ intensity N30min_LFQ intensity C30min;LFQ intensity N60min_LFQ intensity C60min	15	15	15	56.3	56.3
Q88CI4	tr|Q88CI4|Q88CI4_PSEPK Putative oxidoreductase involved in anerobic synthesis of ubiquinone, FAD/NAD(P)-binding domain OS=Pseudomonas putida (strain ATCC 47054 / DSM 6125 / CFBP 8728 / NCIMB 11950 / KT2440) OX=160488 GN=visC PE=3 SV=1	-0.0881112	0.779889	0.811459	26.3426	26.6292	26.082	26.0043	26.129	25.3525	25.7973	26.1721	26.1598	26.1639	26.6064	26.0192	26.7771	26.6154	26.4329	26.6214	26.7929	27.1494	By MS/MS	By MS/MS	By MS/MS	By MS/MS	By MS/MS	By MS/MS	By MS/MS	By MS/MS	By MS/MS	By MS/MS	By matching	By MS/MS	By MS/MS	By MS/MS	By MS/MS	By MS/MS	By MS/MS	By MS/MS			+	LFQ intensity N60min_LFQ intensity C60min	2	2	2	6.6	6.6
Q88MW4	tr|Q88MW4|Q88MW4_PSEPK Uncharacterized protein OS=Pseudomonas putida (strain ATCC 47054 / DSM 6125 / CFBP 8728 / NCIMB 11950 / KT2440) OX=160488 GN=PP_1454 PE=4 SV=1	-0.0882893	0.201199	0.128126	29.8412	29.4115	29.9272	29.5011	29.5751	29.4444	29.4217	29.5751	29.8631	29.6837	29.8309	29.4004	29.741	29.7296	29.6536	29.7978	29.7768	29.6696	By MS/MS	By MS/MS	By MS/MS	By MS/MS	By MS/MS	By MS/MS	By MS/MS	By MS/MS	By MS/MS	By MS/MS	By MS/MS	By MS/MS	By MS/MS	By MS/MS	By MS/MS	By MS/MS	By MS/MS	By MS/MS		+		LFQ intensity N30min_LFQ intensity C30min	5	5	5	54.6	54.6
Q88LZ4	tr|Q88LZ4|Q88LZ4_PSEPK dTDP-4-dehydrorhamnose 3,5-epimerase OS=Pseudomonas putida (strain ATCC 47054 / DSM 6125 / CFBP 8728 / NCIMB 11950 / KT2440) OX=160488 GN=rfbC PE=3 SV=1	-0.091643	-0.265991	-0.0721194	32.5402	32.476	32.4291	32.5276	32.5024	32.4419	32.3874	32.2068	32.3121	32.3934	32.3431	32.434	32.2256	32.1998	32.2485	32.3165	32.1546	32.2187	By MS/MS	By MS/MS	By MS/MS	By MS/MS	By MS/MS	By MS/MS	By MS/MS	By MS/MS	By MS/MS	By MS/MS	By MS/MS	By MS/MS	By MS/MS	By MS/MS	By MS/MS	By MS/MS	By MS/MS	By MS/MS		+		LFQ intensity N30min_LFQ intensity C30min	4	4	4	29.7	29.7
Q88KS4	tr|Q88KS4|Q88KS4_PSEPK Acetyl-CoA acetyltransferase OS=Pseudomonas putida (strain ATCC 47054 / DSM 6125 / CFBP 8728 / NCIMB 11950 / KT2440) OX=160488 GN=PP_2215 PE=3 SV=1	-0.0967261	-0.0372028	0.268081	29.321	29.3456	29.5072	29.0495	29.0937	29.1381	28.9496	28.9286	28.9587	29.3377	29.3039	29.2421	29.1785	29.0031	28.9882	29.1968	29.2762	29.1682	By MS/MS	By MS/MS	By MS/MS	By MS/MS	By MS/MS	By MS/MS	By MS/MS	By MS/MS	By MS/MS	By MS/MS	By MS/MS	By MS/MS	By MS/MS	By MS/MS	By MS/MS	By MS/MS	By MS/MS	By MS/MS			+	LFQ intensity N60min_LFQ intensity C60min	5	5	5	17.4	17.4
Q88LY4	tr|Q88LY4|Q88LY4_PSEPK Glycosyl transferase, group 2 family protein OS=Pseudomonas putida (strain ATCC 47054 / DSM 6125 / CFBP 8728 / NCIMB 11950 / KT2440) OX=160488 GN=PP_1792 PE=4 SV=1	-0.0975526	-0.141303	-0.23747	31.595	31.4414	31.4741	31.5185	31.5532	31.5419	31.5656	31.5574	31.5746	31.4203	31.3369	31.4606	31.4169	31.3829	31.3898	31.3456	31.3406	31.299	By MS/MS	By MS/MS	By MS/MS	By MS/MS	By MS/MS	By MS/MS	By MS/MS	By MS/MS	By MS/MS	By MS/MS	By MS/MS	By MS/MS	By MS/MS	By MS/MS	By MS/MS	By MS/MS	By MS/MS	By MS/MS		+	+	LFQ intensity N30min_LFQ intensity C30min;LFQ intensity N60min_LFQ intensity C60min	19	19	19	33.9	33.9
Q88N99	tr|Q88N99|Q88N99_PSEPK Transcriptional regulator, AraC family OS=Pseudomonas putida (strain ATCC 47054 / DSM 6125 / CFBP 8728 / NCIMB 11950 / KT2440) OX=160488 GN=PP_1313 PE=4 SV=1	-0.0978966	-0.699209	-0.734173	28.2916	28.6025	28.5975	28.6228	28.9161	28.9513	28.8201	29.0016	29.1243	28.464	28.2683	28.4656	28.2314	28.159	28.0022	28.3097	28.2056	28.2281	By MS/MS	By MS/MS	By MS/MS	By MS/MS	By MS/MS	By MS/MS	By MS/MS	By MS/MS	By MS/MS	By MS/MS	By MS/MS	By MS/MS	By MS/MS	By MS/MS	By MS/MS	By MS/MS	By MS/MS	By MS/MS		+	+	LFQ intensity N30min_LFQ intensity C30min;LFQ intensity N60min_LFQ intensity C60min	2	2	2	7.5	7.5
Q88PL2	tr|Q88PL2|Q88PL2_PSEPK Inositol-1-monophosphatase OS=Pseudomonas putida (strain ATCC 47054 / DSM 6125 / CFBP 8728 / NCIMB 11950 / KT2440) OX=160488 GN=suhB PE=3 SV=1	-0.0993894	-0.192135	-0.273917	33.2609	33.0188	33.2306	33.0649	33.0876	33.0767	33.1467	33.0977	33.2736	33.1242	33.1145	32.9735	32.9373	32.8075	32.908	32.9204	32.9154	32.8605	By MS/MS	By MS/MS	By MS/MS	By MS/MS	By MS/MS	By MS/MS	By MS/MS	By MS/MS	By MS/MS	By MS/MS	By MS/MS	By MS/MS	By MS/MS	By MS/MS	By MS/MS	By MS/MS	By MS/MS	By MS/MS			+	LFQ intensity N60min_LFQ intensity C60min	15	15	15	51.5	51.5
Q88FT5	tr|Q88FT5|Q88FT5_PSEPK Putative Glycosyl transferase OS=Pseudomonas putida (strain ATCC 47054 / DSM 6125 / CFBP 8728 / NCIMB 11950 / KT2440) OX=160488 GN=PP_3997 PE=4 SV=1	-0.10125	0.179773	0.412635	28.5265	28.228	28.7295	28.0462	28.2512	28.2492	28.2026	28.3135	28.3438	28.2943	28.5687	28.3172	28.3206	28.1977	28.5675	28.6029	28.7507	28.7442	By MS/MS	By MS/MS	By MS/MS	By MS/MS	By MS/MS	By MS/MS	By MS/MS	By MS/MS	By MS/MS	By MS/MS	By MS/MS	By MS/MS	By MS/MS	By MS/MS	By MS/MS	By MS/MS	By MS/MS	By MS/MS			+	LFQ intensity N60min_LFQ intensity C60min	3	3	3	15.6	15.6
Q88MB1	tr|Q88MB1|Q88MB1_PSEPK Uncharacterized protein OS=Pseudomonas putida (strain ATCC 47054 / DSM 6125 / CFBP 8728 / NCIMB 11950 / KT2440) OX=160488 GN=PP_1663 PE=4 SV=1	-0.101482	-0.271025	-0.245105	30.4041	30.4695	30.266	30.432	30.3724	30.3382	30.4536	30.4343	30.3547	30.2445	30.2016	30.389	30.1079	30.1114	30.1104	30.2069	30.174	30.1263	By MS/MS	By MS/MS	By MS/MS	By MS/MS	By MS/MS	By MS/MS	By MS/MS	By MS/MS	By MS/MS	By MS/MS	By MS/MS	By MS/MS	By MS/MS	By MS/MS	By MS/MS	By MS/MS	By MS/MS	By MS/MS		+	+	LFQ intensity N30min_LFQ intensity C30min;LFQ intensity N60min_LFQ intensity C60min	12	12	12	50.8	50.8
Q88NX2	tr|Q88NX2|Q88NX2_PSEPK Glutaredoxin OS=Pseudomonas putida (strain ATCC 47054 / DSM 6125 / CFBP 8728 / NCIMB 11950 / KT2440) OX=160488 GN=grxD PE=3 SV=1	-0.103226	-0.0823511	-0.295498	30.1054	30.2106	30.0818	30.3063	30.2129	30.2334	30.3955	30.3736	30.3412	29.8916	30.1185	30.078	30.1183	30.2038	30.1834	30.0926	30.0264	30.1047	By MS/MS	By MS/MS	By MS/MS	By MS/MS	By MS/MS	By MS/MS	By MS/MS	By MS/MS	By MS/MS	By MS/MS	By MS/MS	By MS/MS	By MS/MS	By MS/MS	By MS/MS	By MS/MS	By MS/MS	By MS/MS			+	LFQ intensity N60min_LFQ intensity C60min	5	5	5	49.5	49.5
Q88PS5	tr|Q88PS5|Q88PS5_PSEPK OmpA/MotB domain-containing protein OS=Pseudomonas putida (strain ATCC 47054 / DSM 6125 / CFBP 8728 / NCIMB 11950 / KT2440) OX=160488 GN=yiaD PE=4 SV=1	-0.103775	-0.120724	-0.0367959	31.6677	31.7799	31.5383	31.6515	31.627	31.5835	31.7561	31.6128	31.6316	31.5049	31.4828	31.6868	31.4998	31.4615	31.5385	31.6719	31.5315	31.6868	By MS/MS	By MS/MS	By MS/MS	By MS/MS	By MS/MS	By MS/MS	By MS/MS	By MS/MS	By MS/MS	By MS/MS	By MS/MS	By MS/MS	By MS/MS	By MS/MS	By MS/MS	By MS/MS	By MS/MS	By MS/MS		+		LFQ intensity N30min_LFQ intensity C30min	9	9	9	50.8	50.8
Q88M42	tr|Q88M42|Q88M42_PSEPK Cell division inhibitor MinD OS=Pseudomonas putida (strain ATCC 47054 / DSM 6125 / CFBP 8728 / NCIMB 11950 / KT2440) OX=160488 GN=minD PE=3 SV=1	-0.104389	-0.229377	-0.180809	31.0941	31.3279	30.9648	31.2225	31.2784	31.3452	31.1616	31.2384	31.167	30.9224	30.9856	31.1656	31.0162	31.1036	31.0381	31.027	30.9321	31.0655	By MS/MS	By MS/MS	By MS/MS	By MS/MS	By MS/MS	By MS/MS	By MS/MS	By MS/MS	By MS/MS	By MS/MS	By MS/MS	By MS/MS	By MS/MS	By MS/MS	By MS/MS	By MS/MS	By MS/MS	By MS/MS		+	+	LFQ intensity N30min_LFQ intensity C30min;LFQ intensity N60min_LFQ intensity C60min	12	12	12	66.7	66.7
Q88D83	tr|Q88D83|Q88D83_PSEPK Carbamoyltransferase OS=Pseudomonas putida (strain ATCC 47054 / DSM 6125 / CFBP 8728 / NCIMB 11950 / KT2440) OX=160488 GN=PP_4944 PE=3 SV=1	-0.105569	-0.0455399	-0.13974	31.6869	31.6075	31.6037	31.4566	31.4602	31.4927	31.5368	31.5128	31.6092	31.547	31.53	31.5045	31.4827	31.3455	31.4447	31.4512	31.3876	31.4008	By MS/MS	By MS/MS	By MS/MS	By MS/MS	By MS/MS	By MS/MS	By MS/MS	By MS/MS	By MS/MS	By MS/MS	By MS/MS	By MS/MS	By MS/MS	By MS/MS	By MS/MS	By MS/MS	By MS/MS	By MS/MS			+	LFQ intensity N60min_LFQ intensity C60min	18	18	18	45.5	45.5
Q88DT8	tr|Q88DT8|Q88DT8_PSEPK Outer membrane protein assembly factor BamE OS=Pseudomonas putida (strain ATCC 47054 / DSM 6125 / CFBP 8728 / NCIMB 11950 / KT2440) OX=160488 GN=bamE PE=3 SV=1	-0.105781	0.435696	0.198694	29.7259	29.2841	30.0792	29.2804	29.3512	29.0972	29.5323	29.4666	29.4671	29.6129	29.7103	29.4486	29.5858	29.683	29.7671	29.6655	29.904	29.4926	By MS/MS	By MS/MS	By MS/MS	By MS/MS	By MS/MS	By MS/MS	By MS/MS	By MS/MS	By MS/MS	By MS/MS	By MS/MS	By MS/MS	By MS/MS	By MS/MS	By MS/MS	By MS/MS	By MS/MS	By MS/MS		+		LFQ intensity N30min_LFQ intensity C30min	6	6	6	65.7	65.7
Q88GW9	tr|Q88GW9|Q88GW9_PSEPK Peptidase C26 OS=Pseudomonas putida (strain ATCC 47054 / DSM 6125 / CFBP 8728 / NCIMB 11950 / KT2440) OX=160488 GN=PP_3598 PE=4 SV=1	-0.108288	0.546354	0.0911064	27.5183	27.6784	27.3435	27.5466	27.3232	27.24	27.9297	27.8631	27.805	27.6591	26.9846	27.5717	28.0259	27.8807	27.8423	28.0522	27.9128	27.9061	By MS/MS	By MS/MS	By MS/MS	By MS/MS	By MS/MS	By MS/MS	By MS/MS	By MS/MS	By MS/MS	By MS/MS	By MS/MS	By MS/MS	By MS/MS	By MS/MS	By MS/MS	By MS/MS	By MS/MS	By MS/MS		+		LFQ intensity N30min_LFQ intensity C30min	3	3	3	21.9	21.9
Q88NU3	tr|Q88NU3|Q88NU3_PSEPK Putative Synthetase OS=Pseudomonas putida (strain ATCC 47054 / DSM 6125 / CFBP 8728 / NCIMB 11950 / KT2440) OX=160488 GN=PP_1111 PE=4 SV=1	-0.109418	-0.273214	-0.330645	30.7887	30.8596	30.9592	30.7992	30.7985	30.7859	30.9372	30.841	30.8175	30.7261	30.7088	30.8443	30.5366	30.5654	30.462	30.7218	30.5858	30.2963	By MS/MS	By MS/MS	By MS/MS	By MS/MS	By MS/MS	By MS/MS	By MS/MS	By MS/MS	By MS/MS	By MS/MS	By MS/MS	By MS/MS	By MS/MS	By MS/MS	By MS/MS	By MS/MS	By MS/MS	By MS/MS		+		LFQ intensity N30min_LFQ intensity C30min	10	10	10	55.3	55.3
Q88KG3	tr|Q88KG3|Q88KG3_PSEPK Transcriptional dual regulator / CysB-O-acetyl-L-serine OS=Pseudomonas putida (strain ATCC 47054 / DSM 6125 / CFBP 8728 / NCIMB 11950 / KT2440) OX=160488 GN=cysB PE=3 SV=1	-0.110844	1.99873	1.915	27.5622	27.3558	29.6253	26.775	27.3953	26.5397	27.2395	27.332	27.9604	27.7604	28.6382	27.8123	28.4654	29.0437	29.1971	29.1	30.675	28.502	By MS/MS	By MS/MS	By MS/MS	By MS/MS	By MS/MS	By MS/MS	By MS/MS	By MS/MS	By MS/MS	By MS/MS	By MS/MS	By MS/MS	By MS/MS	By MS/MS	By MS/MS	By MS/MS	By MS/MS	By MS/MS		+		LFQ intensity N30min_LFQ intensity C30min	6	6	6	24.4	24.4
Q88DC8	tr|Q88DC8|Q88DC8_PSEPK ADP-dependent (S)-NAD(P)H-hydrate dehydratase OS=Pseudomonas putida (strain ATCC 47054 / DSM 6125 / CFBP 8728 / NCIMB 11950 / KT2440) OX=160488 GN=nnrD PE=3 SV=1	-0.111922	-0.122609	-0.42763	24.4549	24.4992	NaN	24.4942	24.8885	24.7535	24.6515	24.7546	24.4821	24.4877	24.0863	24.5215	24.5258	24.5006	24.742	24.2378	24.1657	NaN	By MS/MS	By MS/MS		By MS/MS	By MS/MS	By MS/MS	By MS/MS	By MS/MS	By MS/MS	By matching	By MS/MS	By MS/MS	By MS/MS	By MS/MS	By MS/MS	By MS/MS	By MS/MS	By MS/MS			+	LFQ intensity N60min_LFQ intensity C60min	2	2	2	11.9	11.9
Q88KF9	tr|Q88KF9|Q88KF9_PSEPK Uncharacterized protein OS=Pseudomonas putida (strain ATCC 47054 / DSM 6125 / CFBP 8728 / NCIMB 11950 / KT2440) OX=160488 GN=PP_2331 PE=4 SV=1	-0.113244	-0.302689	-0.404347	28.4628	28.7038	28.6255	28.7698	28.572	28.6808	28.9374	28.7605	28.6501	28.316	28.5501	28.5861	28.4889	28.3378	28.2878	28.4613	28.2386	28.435	By MS/MS	By MS/MS	By MS/MS	By MS/MS	By MS/MS	By MS/MS	By MS/MS	By MS/MS	By MS/MS	By MS/MS	By MS/MS	By MS/MS	By MS/MS	By MS/MS	By MS/MS	By MS/MS	By MS/MS	By MS/MS			+	LFQ intensity N60min_LFQ intensity C60min	6	6	6	14.1	14.1
Q88D84	tr|Q88D84|Q88D84_PSEPK Putative Glycosyl transferase OS=Pseudomonas putida (strain ATCC 47054 / DSM 6125 / CFBP 8728 / NCIMB 11950 / KT2440) OX=160488 GN=PP_4943 PE=4 SV=1	-0.117449	-0.264117	-0.580123	30.2107	30.3758	29.9454	30.4628	29.9404	30.3133	30.58	30.7434	30.8695	30.0847	29.753	30.3418	30.4755	29.7113	29.7374	30.2047	30.2369	30.0109	By MS/MS	By MS/MS	By MS/MS	By MS/MS	By MS/MS	By MS/MS	By MS/MS	By MS/MS	By MS/MS	By MS/MS	By MS/MS	By MS/MS	By MS/MS	By MS/MS	By MS/MS	By MS/MS	By MS/MS	By MS/MS			+	LFQ intensity N60min_LFQ intensity C60min	2	2	2	6.1	6.1
Q88LR1	tr|Q88LR1|Q88LR1_PSEPK ATP-dependent RNA helicase DeaD OS=Pseudomonas putida (strain ATCC 47054 / DSM 6125 / CFBP 8728 / NCIMB 11950 / KT2440) OX=160488 GN=deaD PE=3 SV=1	-0.11775	-0.467642	-0.442019	32.7916	32.9254	32.7272	33.0717	33.0898	33.1871	33.0283	32.9717	32.9679	32.6615	32.7037	32.7258	32.5772	32.7216	32.6468	32.5024	32.5171	32.6222	By MS/MS	By MS/MS	By MS/MS	By MS/MS	By MS/MS	By MS/MS	By MS/MS	By MS/MS	By MS/MS	By MS/MS	By MS/MS	By MS/MS	By MS/MS	By MS/MS	By MS/MS	By MS/MS	By MS/MS	By MS/MS		+	+	LFQ intensity N30min_LFQ intensity C30min;LFQ intensity N60min_LFQ intensity C60min	24	24	24	48.5	48.5
A0A140FWS4	tr|A0A140FWS4|A0A140FWS4_PSEPK Probable protein kinase UbiB OS=Pseudomonas putida (strain ATCC 47054 / DSM 6125 / CFBP 8728 / NCIMB 11950 / KT2440) OX=160488 GN=ubiB PE=3 SV=1	-0.118805	0.282021	0.385369	29.7914	29.2943	29.7769	29.3544	29.4403	29.4341	29.4033	29.4046	29.3773	29.5545	29.601	29.3507	29.6224	29.7358	29.7166	29.7781	29.8073	29.7559	By MS/MS	By MS/MS	By MS/MS	By MS/MS	By MS/MS	By MS/MS	By MS/MS	By MS/MS	By MS/MS	By MS/MS	By MS/MS	By MS/MS	By MS/MS	By MS/MS	By MS/MS	By MS/MS	By MS/MS	By MS/MS		+	+	LFQ intensity N30min_LFQ intensity C30min;LFQ intensity N60min_LFQ intensity C60min	8	8	8	15.7	15.7
Q88C98	tr|Q88C98|Q88C98_PSEPK Periplasmic dipeptide transport protein OS=Pseudomonas putida (strain ATCC 47054 / DSM 6125 / CFBP 8728 / NCIMB 11950 / KT2440) OX=160488 GN=dppA-IV PE=3 SV=1	-0.123933	0.186544	0.149784	28.8832	28.5216	29.0461	28.6933	28.6742	28.493	28.5101	28.533	28.5467	28.7651	28.7177	28.5963	28.8149	28.8343	28.7711	28.7133	28.6278	28.6979	By MS/MS	By MS/MS	By MS/MS	By MS/MS	By MS/MS	By MS/MS	By MS/MS	By MS/MS	By MS/MS	By MS/MS	By MS/MS	By MS/MS	By MS/MS	By MS/MS	By MS/MS	By MS/MS	By MS/MS	By MS/MS			+	LFQ intensity N60min_LFQ intensity C60min	6	6	6	13.2	13.2
Q88ES5	tr|Q88ES5|Q88ES5_PSEPK Flagellin OS=Pseudomonas putida (strain ATCC 47054 / DSM 6125 / CFBP 8728 / NCIMB 11950 / KT2440) OX=160488 GN=fliC PE=3 SV=1	-0.127528	-0.214016	-0.128292	33.6399	33.9186	33.7444	33.6448	33.68	33.6959	33.7578	33.6311	33.6395	33.6266	33.6159	33.6779	33.4284	33.4893	33.461	33.5902	33.5483	33.505	By MS/MS	By MS/MS	By MS/MS	By MS/MS	By MS/MS	By MS/MS	By MS/MS	By MS/MS	By MS/MS	By MS/MS	By MS/MS	By MS/MS	By MS/MS	By MS/MS	By MS/MS	By MS/MS	By MS/MS	By MS/MS		+		LFQ intensity N30min_LFQ intensity C30min	18	18	18	51.8	51.8
Q88CD2	tr|Q88CD2|Q88CD2_PSEPK Transcriptional regulator, LysR family OS=Pseudomonas putida (strain ATCC 47054 / DSM 6125 / CFBP 8728 / NCIMB 11950 / KT2440) OX=160488 GN=PP_5249 PE=3 SV=1	-0.128212	-0.433732	0.596369	26.4577	25.6508	25.8842	26.3624	25.877	25.7162	25.8104	25.7102	25.9584	26.0166	25.9841	25.6072	25.5725	25.6187	25.4632	26.4529	NaN	26.3925	By MS/MS	By MS/MS	By MS/MS	By matching	By MS/MS	By MS/MS	By matching	By MS/MS	By matching	By MS/MS	By MS/MS	By MS/MS	By MS/MS	By matching	By matching	By MS/MS		By MS/MS			+	LFQ intensity N60min_LFQ intensity C60min	4	4	4	15.2	15.2
Q88FQ1	tr|Q88FQ1|Q88FQ1_PSEPK NADP-dependent dihydropyrimidine dehydrogenase subunit OS=Pseudomonas putida (strain ATCC 47054 / DSM 6125 / CFBP 8728 / NCIMB 11950 / KT2440) OX=160488 GN=pydX PE=4 SV=1	-0.129608	0.251291	0.408418	30.5902	30.5665	30.6592	30.2066	30.3044	30.3469	30.1192	30.2214	30.2517	30.4579	30.5906	30.3787	30.5548	30.4622	30.5949	30.6391	30.6238	30.5545	By MS/MS	By MS/MS	By MS/MS	By MS/MS	By MS/MS	By MS/MS	By MS/MS	By MS/MS	By MS/MS	By MS/MS	By MS/MS	By MS/MS	By MS/MS	By MS/MS	By MS/MS	By MS/MS	By MS/MS	By MS/MS		+	+	LFQ intensity N30min_LFQ intensity C30min;LFQ intensity N60min_LFQ intensity C60min	13	13	13	36.3	36.3
Q88CU5	tr|Q88CU5|Q88CU5_PSEPK Malic enzyme B OS=Pseudomonas putida (strain ATCC 47054 / DSM 6125 / CFBP 8728 / NCIMB 11950 / KT2440) OX=160488 GN=maeB PE=3 SV=1	-0.1308	-0.471404	-0.442361	33.6372	33.7607	33.5519	34.0422	33.8391	33.945	33.827	33.8141	33.7883	33.5085	33.4902	33.5586	33.4363	33.4627	33.5131	33.4511	33.2524	33.3989	By MS/MS	By MS/MS	By MS/MS	By MS/MS	By MS/MS	By MS/MS	By MS/MS	By MS/MS	By MS/MS	By MS/MS	By MS/MS	By MS/MS	By MS/MS	By MS/MS	By MS/MS	By MS/MS	By MS/MS	By MS/MS		+	+	LFQ intensity N30min_LFQ intensity C30min;LFQ intensity N60min_LFQ intensity C60min	22	22	22	71.6	71.6
Q88D44	tr|Q88D44|Q88D44_PSEPK Adenosylmethionine-8-amino-7-oxononanoate aminotransferase OS=Pseudomonas putida (strain ATCC 47054 / DSM 6125 / CFBP 8728 / NCIMB 11950 / KT2440) OX=160488 GN=bioA PE=3 SV=1	-0.13632	-0.0918986	-0.146671	30.9683	30.7515	30.8666	30.7669	30.7031	30.7519	30.6979	30.743	30.7637	30.7174	30.7409	30.7191	30.7105	30.5843	30.6515	30.6295	30.5909	30.5443	By MS/MS	By MS/MS	By MS/MS	By MS/MS	By MS/MS	By MS/MS	By MS/MS	By MS/MS	By MS/MS	By MS/MS	By MS/MS	By MS/MS	By MS/MS	By MS/MS	By MS/MS	By MS/MS	By MS/MS	By MS/MS			+	LFQ intensity N60min_LFQ intensity C60min	8	8	8	20.1	20.1
Q88RD8	tr|Q88RD8|Q88RD8_PSEPK Transcriptional regulatory protein AlgP OS=Pseudomonas putida (strain ATCC 47054 / DSM 6125 / CFBP 8728 / NCIMB 11950 / KT2440) OX=160488 GN=algP PE=4 SV=1	-0.139057	-0.417953	-0.3944	28.9493	28.9329	28.8593	29.0706	29.0424	29.0118	28.9695	29.3277	28.9857	28.7661	28.6392	28.919	28.7122	28.6341	28.5246	28.7485	28.6683	28.6829	By MS/MS	By MS/MS	By MS/MS	By MS/MS	By MS/MS	By MS/MS	By MS/MS	By MS/MS	By MS/MS	By MS/MS	By MS/MS	By MS/MS	By MS/MS	By MS/MS	By MS/MS	By MS/MS	By MS/MS	By MS/MS		+		LFQ intensity N30min_LFQ intensity C30min	4	4	4	16.4	16.4
Q88LV5	tr|Q88LV5|Q88LV5_PSEPK Glutaredoxin domain-containing protein OS=Pseudomonas putida (strain ATCC 47054 / DSM 6125 / CFBP 8728 / NCIMB 11950 / KT2440) OX=160488 GN=PP_1822 PE=4 SV=1	-0.144271	-0.769955	-1.15588	24.8489	25.2162	24.9982	25.2174	24.8763	25.1665	25.0959	25.1228	24.9599	24.7163	24.5264	25.3877	24.4435	24.2597	24.2472	23.8727	24.2061	23.6321	By MS/MS	By MS/MS	By MS/MS	By MS/MS	By MS/MS	By MS/MS	By matching	By MS/MS	By MS/MS	By MS/MS	By MS/MS	By MS/MS	By MS/MS	By MS/MS	By MS/MS	By MS/MS	By MS/MS	By MS/MS		+	+	LFQ intensity N30min_LFQ intensity C30min;LFQ intensity N60min_LFQ intensity C60min	1	1	1	7.3	7.3
Q88KW5	tr|Q88KW5|Q88KW5_PSEPK CENP-V/GFA domain-containing protein OS=Pseudomonas putida (strain ATCC 47054 / DSM 6125 / CFBP 8728 / NCIMB 11950 / KT2440) OX=160488 GN=PP_2174 PE=3 SV=1	-0.145229	-0.210719	-0.599943	25.1877	25.6285	NaN	25.5152	25.3648	25.6511	25.6709	25.4025	25.5218	25.3631	25.1382	25.2874	25.3707	25.2286	NaN	24.929	NaN	24.9346	By matching	By matching		By matching	By matching	By matching	By MS/MS	By MS/MS	By matching	By matching	By MS/MS	By matching	By MS/MS	By MS/MS		By MS/MS		By MS/MS			+	LFQ intensity N60min_LFQ intensity C60min	1	1	1	10.8	10.8
Q88DA8	tr|Q88DA8|Q88DA8_PSEPK ADP-ribose diphosphatase OS=Pseudomonas putida (strain ATCC 47054 / DSM 6125 / CFBP 8728 / NCIMB 11950 / KT2440) OX=160488 GN=nudF PE=3 SV=1	-0.145343	-0.184673	-0.344273	28.1377	28.1645	28.1416	28.0703	28.0614	28.1975	28.2036	28.2189	28.1047	28.1292	28.0328	27.8457	27.8972	28.0086	27.8694	27.9615	27.7589	27.774	By MS/MS	By MS/MS	By MS/MS	By MS/MS	By MS/MS	By MS/MS	By MS/MS	By MS/MS	By MS/MS	By MS/MS	By MS/MS	By MS/MS	By MS/MS	By MS/MS	By MS/MS	By MS/MS	By MS/MS	By MS/MS			+	LFQ intensity N60min_LFQ intensity C60min	7	7	7	37.3	37.3
Q88QH2	tr|Q88QH2|Q88QH2_PSEPK PBPb domain-containing protein OS=Pseudomonas putida (strain ATCC 47054 / DSM 6125 / CFBP 8728 / NCIMB 11950 / KT2440) OX=160488 GN=PP_0521 PE=4 SV=1	-0.148175	0.291011	0.133589	28.5615	28.2787	28.5923	28.0238	28.2222	28.0894	28.2021	28.2961	28.2031	28.2557	28.483	28.2493	28.3924	28.343	28.4731	28.2731	28.4648	28.3642	By MS/MS	By MS/MS	By MS/MS	By MS/MS	By MS/MS	By MS/MS	By MS/MS	By MS/MS	By MS/MS	By MS/MS	By MS/MS	By MS/MS	By MS/MS	By MS/MS	By MS/MS	By MS/MS	By MS/MS	By MS/MS		+		LFQ intensity N30min_LFQ intensity C30min	5	5	5	22.3	22.3
Q88CR2	tr|Q88CR2|Q88CR2_PSEPK Putative 3-mercaptopyruvate sulfurtransferase OS=Pseudomonas putida (strain ATCC 47054 / DSM 6125 / CFBP 8728 / NCIMB 11950 / KT2440) OX=160488 GN=sseA PE=4 SV=1	-0.151562	-0.106791	-0.299807	31.1949	31	31.1171	31.1008	31.0205	31.0406	31.1737	31.1924	31.2089	30.7872	31.0278	31.0423	30.9204	30.9357	30.9854	30.8997	30.8308	30.945	By MS/MS	By MS/MS	By MS/MS	By MS/MS	By MS/MS	By MS/MS	By MS/MS	By MS/MS	By MS/MS	By MS/MS	By MS/MS	By MS/MS	By MS/MS	By MS/MS	By MS/MS	By MS/MS	By MS/MS	By MS/MS			+	LFQ intensity N60min_LFQ intensity C60min	7	7	7	33.8	33.8
Q88IA6	tr|Q88IA6|Q88IA6_PSEPK Uncharacterized protein OS=Pseudomonas putida (strain ATCC 47054 / DSM 6125 / CFBP 8728 / NCIMB 11950 / KT2440) OX=160488 GN=PP_3093 PE=4 SV=1	-0.153086	0.014904	0.458552	27.6722	27.2733	27.5452	27.1725	27.4054	27.4731	26.9702	27.058	27.2047	27.3373	27.5399	27.1541	27.1875	27.4413	27.4668	27.4805	27.5485	27.5795	By MS/MS	By MS/MS	By MS/MS	By MS/MS	By MS/MS	By MS/MS	By MS/MS	By MS/MS	By MS/MS	By MS/MS	By MS/MS	By MS/MS	By MS/MS	By MS/MS	By MS/MS	By MS/MS	By MS/MS	By MS/MS			+	LFQ intensity N60min_LFQ intensity C60min	3	3	3	9.4	9.4
Q88GE3	tr|Q88GE3|Q88GE3_PSEPK Oxygen-independent Coproporphyrinogen III oxidase family protein OS=Pseudomonas putida (strain ATCC 47054 / DSM 6125 / CFBP 8728 / NCIMB 11950 / KT2440) OX=160488 GN=PP_3781 PE=4 SV=1	-0.163926	-1.09392	-1.72615	29.9942	30.0756	30.1415	30.7527	30.8097	30.8383	31.305	31.4358	31.4463	29.8505	29.9185	29.9505	29.7703	29.6772	29.6714	29.4974	29.7047	29.8066	By MS/MS	By MS/MS	By MS/MS	By MS/MS	By MS/MS	By MS/MS	By MS/MS	By MS/MS	By MS/MS	By MS/MS	By MS/MS	By MS/MS	By MS/MS	By MS/MS	By MS/MS	By MS/MS	By MS/MS	By MS/MS		+	+	LFQ intensity N30min_LFQ intensity C30min;LFQ intensity N60min_LFQ intensity C60min	8	8	8	21.4	21.4
Q88PI2	tr|Q88PI2|Q88PI2_PSEPK ABC transporter ATP-binding subunit OS=Pseudomonas putida (strain ATCC 47054 / DSM 6125 / CFBP 8728 / NCIMB 11950 / KT2440) OX=160488 GN=yehX PE=3 SV=1	-0.170376	-0.377677	-0.461816	32.0951	31.7636	31.9977	31.9118	32.1063	31.9224	32.3206	32.345	32.1133	31.7881	31.7819	31.7753	31.4831	31.6309	31.6934	31.8637	31.7008	31.8288	By MS/MS	By MS/MS	By MS/MS	By MS/MS	By MS/MS	By MS/MS	By MS/MS	By MS/MS	By MS/MS	By MS/MS	By MS/MS	By MS/MS	By MS/MS	By MS/MS	By MS/MS	By MS/MS	By MS/MS	By MS/MS		+	+	LFQ intensity N30min_LFQ intensity C30min;LFQ intensity N60min_LFQ intensity C60min	8	8	8	30.4	30.4
Q88P33	tr|Q88P33|Q88P33_PSEPK Putative glucose-6-phosphate 1-epimerase OS=Pseudomonas putida (strain ATCC 47054 / DSM 6125 / CFBP 8728 / NCIMB 11950 / KT2440) OX=160488 GN=yeaD PE=3 SV=1	-0.170878	-0.570468	-0.884762	28.0748	28.1901	28.3591	28.0284	28.2789	28.2657	28.0199	28.048	28.124	27.8312	28.2803	27.9999	27.5633	27.7023	27.5961	27.1508	27.3368	27.05	By MS/MS	By MS/MS	By MS/MS	By MS/MS	By MS/MS	By MS/MS	By MS/MS	By MS/MS	By MS/MS	By MS/MS	By MS/MS	By MS/MS	By MS/MS	By MS/MS	By MS/MS	By MS/MS	By MS/MS	By MS/MS		+	+	LFQ intensity N30min_LFQ intensity C30min;LFQ intensity N60min_LFQ intensity C60min	6	6	6	26.8	26.8
Q88R10	tr|Q88R10|Q88R10_PSEPK Sarcosine oxidase subunit delta OS=Pseudomonas putida (strain ATCC 47054 / DSM 6125 / CFBP 8728 / NCIMB 11950 / KT2440) OX=160488 GN=soxD PE=4 SV=1	-0.175206	-0.366356	-0.367906	27.7595	28.046	27.952	27.6469	27.8217	27.9366	27.6705	27.8877	27.8157	27.5579	27.7821	27.8919	27.5764	27.2701	27.4597	27.4951	27.3395	27.4356	By MS/MS	By MS/MS	By MS/MS	By MS/MS	By MS/MS	By MS/MS	By MS/MS	By MS/MS	By MS/MS	By MS/MS	By MS/MS	By MS/MS	By MS/MS	By MS/MS	By MS/MS	By MS/MS	By MS/MS	By MS/MS			+	LFQ intensity N60min_LFQ intensity C60min	1	1	1	13.5	13.5
Q88M06	tr|Q88M06|Q88M06_PSEPK Bifunctional chorismate mutase/prephenate dehydratase OS=Pseudomonas putida (strain ATCC 47054 / DSM 6125 / CFBP 8728 / NCIMB 11950 / KT2440) OX=160488 GN=pheA PE=4 SV=1	-0.177966	-0.160977	-0.0936197	30.6817	30.7553	30.8673	30.7781	30.7239	30.7509	30.7206	30.7585	30.6282	30.5938	30.45	30.7266	30.5363	30.6448	30.5888	30.6092	30.6724	30.5449	By MS/MS	By MS/MS	By MS/MS	By MS/MS	By MS/MS	By MS/MS	By MS/MS	By MS/MS	By MS/MS	By MS/MS	By MS/MS	By MS/MS	By MS/MS	By MS/MS	By MS/MS	By MS/MS	By MS/MS	By MS/MS		+		LFQ intensity N30min_LFQ intensity C30min	10	10	10	29.2	29.2
Q88NT2	tr|Q88NT2|Q88NT2_PSEPK OmpA family protein OS=Pseudomonas putida (strain ATCC 47054 / DSM 6125 / CFBP 8728 / NCIMB 11950 / KT2440) OX=160488 GN=PP_1122 PE=4 SV=1	-0.179644	-0.138143	0.273702	27.952	27.9303	28.1145	27.657	27.6956	27.7546	27.5522	27.5086	27.6794	27.8619	27.8867	27.7093	27.6444	27.6379	27.4105	27.9242	27.8843	27.7529	By MS/MS	By MS/MS	By MS/MS	By MS/MS	By MS/MS	By MS/MS	By MS/MS	By MS/MS	By MS/MS	By MS/MS	By MS/MS	By MS/MS	By MS/MS	By MS/MS	By MS/MS	By MS/MS	By MS/MS	By MS/MS			+	LFQ intensity N60min_LFQ intensity C60min	3	3	3	15.5	15.5
Q88QT0	tr|Q88QT0|Q88QT0_PSEPK Uncharacterized protein OS=Pseudomonas putida (strain ATCC 47054 / DSM 6125 / CFBP 8728 / NCIMB 11950 / KT2440) OX=160488 GN=PP_0408 PE=4 SV=1	-0.183729	-0.225276	-0.169043	27.2349	26.9736	27.3389	27.0501	27.1096	27.1576	27.0707	26.7949	27.0983	26.7174	27.0183	27.2605	26.9091	26.8859	26.8465	26.9436	26.7535	26.7596	By MS/MS	By MS/MS	By MS/MS	By MS/MS	By MS/MS	By MS/MS	By MS/MS	By MS/MS	By MS/MS	By MS/MS	By MS/MS	By MS/MS	By MS/MS	By MS/MS	By MS/MS	By MS/MS	By MS/MS	By MS/MS		+		LFQ intensity N30min_LFQ intensity C30min	3	3	3	15.1	15.1
Q88RK8	tr|Q88RK8|Q88RK8_PSEPK Homoserine kinase OS=Pseudomonas putida (strain ATCC 47054 / DSM 6125 / CFBP 8728 / NCIMB 11950 / KT2440) OX=160488 GN=thrB PE=3 SV=1	-0.187335	-0.312239	0.323352	29.5553	29.2119	29.1223	29.5805	29.6304	29.6972	29.1784	29.051	29.1855	28.4677	29.2238	29.636	29.2487	29.4236	29.299	29.4155	29.5649	29.4046	By MS/MS	By MS/MS	By MS/MS	By MS/MS	By MS/MS	By MS/MS	By MS/MS	By MS/MS	By MS/MS	By MS/MS	By MS/MS	By MS/MS	By MS/MS	By MS/MS	By MS/MS	By MS/MS	By MS/MS	By MS/MS		+	+	LFQ intensity N30min_LFQ intensity C30min;LFQ intensity N60min_LFQ intensity C60min	5	5	5	26.6	26.6
Q88CS5	tr|Q88CS5|Q88CS5_PSEPK Sulfur carrier protein ThiS OS=Pseudomonas putida (strain ATCC 47054 / DSM 6125 / CFBP 8728 / NCIMB 11950 / KT2440) OX=160488 GN=PP_5105 PE=4 SV=1	-0.188962	-0.645325	-0.690182	26.5759	25.9451	26.4449	26.4141	26.4139	26.1221	26.5915	26.6122	26.6491	26.0537	26.2123	NaN	25.411	25.7779	25.8253	25.941	25.939	25.9022	By MS/MS	By matching	By MS/MS	By MS/MS	By MS/MS	By MS/MS	By matching	By matching	By MS/MS	By matching	By matching		By matching	By MS/MS	By MS/MS	By MS/MS	By matching	By MS/MS		+	+	LFQ intensity N30min_LFQ intensity C30min;LFQ intensity N60min_LFQ intensity C60min	1	1	1	25	25
Q88P78;Q7BEQ6	tr|Q88P78|Q88P78_PSEPK Putative DNA-binding protein HU, form N OS=Pseudomonas putida (strain ATCC 47054 / DSM 6125 / CFBP 8728 / NCIMB 11950 / KT2440) OX=160488 GN=hupN PE=3 SV=1;tr|Q7BEQ6|Q7BEQ6_PSEPU DNA-binding protein HRm OS=Pseudomonas putida OX=303 G	-0.189473	-0.856152	-0.97647	29.6692	28.9571	29.0204	30.7204	29.7008	29.4592	30.2332	29.7734	29.7227	29.0187	28.8377	29.2219	29.0404	29.1044	29.1672	29.0255	28.875	28.8994	By MS/MS	By MS/MS	By MS/MS	By MS/MS	By MS/MS	By MS/MS	By MS/MS	By MS/MS	By MS/MS	By MS/MS	By MS/MS	By MS/MS	By MS/MS	By MS/MS	By MS/MS	By MS/MS	By MS/MS	By MS/MS			+	LFQ intensity N60min_LFQ intensity C60min	3	3	3	46.2	46.2
Q88GE1	tr|Q88GE1|Q88GE1_PSEPK Syringomycin biosynthesis enzyme 2 OS=Pseudomonas putida (strain ATCC 47054 / DSM 6125 / CFBP 8728 / NCIMB 11950 / KT2440) OX=160488 GN=syrB PE=4 SV=1	-0.194274	-1.13184	-1.80866	31.6696	31.8254	31.7645	32.4278	32.5273	32.5605	32.9532	33.0347	33.0966	31.6026	31.4751	31.5989	31.4182	31.2976	31.4043	31.21	31.2672	31.1814	By MS/MS	By MS/MS	By MS/MS	By MS/MS	By MS/MS	By MS/MS	By MS/MS	By MS/MS	By MS/MS	By MS/MS	By MS/MS	By MS/MS	By MS/MS	By MS/MS	By MS/MS	By MS/MS	By MS/MS	By MS/MS		+	+	LFQ intensity N30min_LFQ intensity C30min;LFQ intensity N60min_LFQ intensity C60min	10	10	10	43.4	43.4
Q88GD8	tr|Q88GD8|Q88GD8_PSEPK Aminotransferase OS=Pseudomonas putida (strain ATCC 47054 / DSM 6125 / CFBP 8728 / NCIMB 11950 / KT2440) OX=160488 GN=aspC PE=4 SV=1	-0.201143	-0.943103	-1.93343	28.34	28.2684	28.5348	28.6678	29.0781	29.0623	29.6311	29.9578	29.694	28.2505	28.3391	27.9502	28.0355	28.0448	27.8986	27.8544	27.8225	27.8058	By MS/MS	By MS/MS	By MS/MS	By MS/MS	By MS/MS	By MS/MS	By MS/MS	By MS/MS	By MS/MS	By MS/MS	By MS/MS	By MS/MS	By MS/MS	By MS/MS	By MS/MS	By MS/MS	By MS/MS	By MS/MS		+	+	LFQ intensity N30min_LFQ intensity C30min;LFQ intensity N60min_LFQ intensity C60min	7	7	7	30.1	30.1
Q88DG9	tr|Q88DG9|Q88DG9_PSEPK Ferritin, Dps family protein OS=Pseudomonas putida (strain ATCC 47054 / DSM 6125 / CFBP 8728 / NCIMB 11950 / KT2440) OX=160488 GN=PP_4856 PE=3 SV=1	-0.20122	0.137236	0.565434	27.5746	27.641	27.655	27.3151	27.5738	27.5458	27.263	27.4379	27.4948	27.5668	27.2835	27.4166	27.6256	27.6262	27.5947	28.0123	28.0332	27.8466	By MS/MS	By MS/MS	By MS/MS	By MS/MS	By MS/MS	By MS/MS	By MS/MS	By MS/MS	By MS/MS	By MS/MS	By MS/MS	By MS/MS	By MS/MS	By MS/MS	By MS/MS	By MS/MS	By MS/MS	By MS/MS			+	LFQ intensity N60min_LFQ intensity C60min	4	4	4	33.3	33.3
Q88K88	tr|Q88K88|Q88K88_PSEPK Chemotaxis protein CheY OS=Pseudomonas putida (strain ATCC 47054 / DSM 6125 / CFBP 8728 / NCIMB 11950 / KT2440) OX=160488 GN=PP_2403 PE=4 SV=1	-0.203989	-0.0186408	-0.742203	25.5151	25.0351	25.5574	25.881	24.7217	24.9333	NaN	26.0634	25.9316	25.3451	25.0323	25.1182	24.9255	25.3945	NaN	25.4971	24.9991	25.2696	By MS/MS	By matching	By MS/MS	By MS/MS	By MS/MS	By MS/MS		By MS/MS	By MS/MS	By matching	By MS/MS	By MS/MS	By matching	By matching		By MS/MS	By MS/MS	By MS/MS			+	LFQ intensity N60min_LFQ intensity C60min	2	2	2	6.9	6.9
Q88GE0	tr|Q88GE0|Q88GE0_PSEPK Uncharacterized protein OS=Pseudomonas putida (strain ATCC 47054 / DSM 6125 / CFBP 8728 / NCIMB 11950 / KT2440) OX=160488 GN=PP_3784 PE=4 SV=1	-0.205262	-0.533151	-1.16139	30.7906	30.6524	31.0412	31.0728	31.2126	31.0897	31.5899	31.8534	31.9791	30.6013	30.8484	30.4187	30.5447	30.6276	30.6035	30.6824	30.6343	30.6216	By MS/MS	By MS/MS	By MS/MS	By MS/MS	By MS/MS	By MS/MS	By MS/MS	By MS/MS	By MS/MS	By MS/MS	By MS/MS	By MS/MS	By MS/MS	By MS/MS	By MS/MS	By MS/MS	By MS/MS	By MS/MS		+	+	LFQ intensity N30min_LFQ intensity C30min;LFQ intensity N60min_LFQ intensity C60min	6	6	6	23.5	23.5
Q88KX8	tr|Q88KX8|Q88KX8_PSEPK Uncharacterized protein OS=Pseudomonas putida (strain ATCC 47054 / DSM 6125 / CFBP 8728 / NCIMB 11950 / KT2440) OX=160488 GN=PP_2161 PE=4 SV=1	-0.217714	0.851285	1.29338	30.2823	29.9116	30.2897	30.3688	30.314	30.1264	30.1509	30.4053	30.3147	29.8725	30.6946	29.2633	31.07	31.2363	31.0568	31.5375	31.6491	31.5644	By MS/MS	By MS/MS	By MS/MS	By MS/MS	By MS/MS	By MS/MS	By MS/MS	By MS/MS	By MS/MS	By MS/MS	By MS/MS	By MS/MS	By MS/MS	By MS/MS	By MS/MS	By MS/MS	By MS/MS	By MS/MS		+	+	LFQ intensity N30min_LFQ intensity C30min;LFQ intensity N60min_LFQ intensity C60min	3	3	3	57.5	57.5
Q88DK4	tr|Q88DK4|Q88DK4_PSEPK Putative Fis-like DNA-binding protein OS=Pseudomonas putida (strain ATCC 47054 / DSM 6125 / CFBP 8728 / NCIMB 11950 / KT2440) OX=160488 GN=PP_4821 PE=3 SV=1	-0.223859	-0.373233	-0.314278	30.1187	30.0947	29.9027	29.9848	29.969	29.8604	29.9939	29.8642	29.9161	29.7561	29.7618	29.9266	29.6618	29.429	29.6037	29.7185	29.4727	29.6402	By MS/MS	By MS/MS	By MS/MS	By MS/MS	By MS/MS	By MS/MS	By MS/MS	By MS/MS	By MS/MS	By MS/MS	By MS/MS	By MS/MS	By MS/MS	By MS/MS	By MS/MS	By MS/MS	By MS/MS	By MS/MS		+		LFQ intensity N30min_LFQ intensity C30min	3	3	3	41.5	41.5
Q88LB9	tr|Q88LB9|Q88LB9_PSEPK Uncharacterized protein OS=Pseudomonas putida (strain ATCC 47054 / DSM 6125 / CFBP 8728 / NCIMB 11950 / KT2440) OX=160488 GN=PP_2016 PE=4 SV=1	-0.225378	-0.585826	-0.453856	25.9142	26.3968	25.4589	26.2328	26.3443	26.313	26.002	26.0233	25.9616	25.3616	25.585	26.1472	25.7633	25.6237	25.7457	25.5456	25.2541	25.8256	By MS/MS	By MS/MS	By MS/MS	By MS/MS	By MS/MS	By MS/MS	By MS/MS	By MS/MS	By MS/MS	By MS/MS	By MS/MS	By MS/MS	By MS/MS	By MS/MS	By MS/MS	By MS/MS	By MS/MS	By MS/MS		+		LFQ intensity N30min_LFQ intensity C30min	4	4	4	18.8	18.8
Q88KD9	tr|Q88KD9|Q88KD9_PSEPK Propionyl-CoA synthetase OS=Pseudomonas putida (strain ATCC 47054 / DSM 6125 / CFBP 8728 / NCIMB 11950 / KT2440) OX=160488 GN=prpE PE=3 SV=1	-0.225407	0.0653528	1.70108	26.5661	26.5688	26.3922	26.7445	26.6907	26.8564	26.4759	26.5268	26.2721	26.3399	26.3041	26.2068	26.6221	27.269	26.5965	28.4108	27.9222	28.045	By MS/MS	By MS/MS	By MS/MS	By MS/MS	By MS/MS	By MS/MS	By MS/MS	By MS/MS	By MS/MS	By MS/MS	By MS/MS	By MS/MS	By MS/MS	By MS/MS	By MS/MS	By MS/MS	By MS/MS	By MS/MS			+	LFQ intensity N60min_LFQ intensity C60min	7	7	7	12.2	12.2
Q88E39	tr|Q88E39|Q88E39_PSEPK Sensory box protein OS=Pseudomonas putida (strain ATCC 47054 / DSM 6125 / CFBP 8728 / NCIMB 11950 / KT2440) OX=160488 GN=PP_4629 PE=1 SV=1	-0.23058	-0.345182	-0.12422	NaN	25.3929	NaN	24.8686	NaN	24.8153	24.7344	24.9032	25.0371	NaN	25.1652	25.1594	NaN	24.4817	24.5118	24.5833	NaN	24.9514	By MS/MS	By MS/MS	By MS/MS	By MS/MS		By MS/MS	By MS/MS	By MS/MS	By MS/MS		By MS/MS	By MS/MS		By matching	By MS/MS	By MS/MS	By MS/MS	By MS/MS		+		LFQ intensity N30min_LFQ intensity C30min	1	1	1	8.5	8.5
Q88KZ7	tr|Q88KZ7|Q88KZ7_PSEPK Uncharacterized protein OS=Pseudomonas putida (strain ATCC 47054 / DSM 6125 / CFBP 8728 / NCIMB 11950 / KT2440) OX=160488 GN=PP_2141 PE=4 SV=1	-0.230883	-0.389475	-0.828364	28.2918	28.1249	28.1124	28.2682	28.0768	28.1079	28.2838	28.0635	28.3325	27.913	28.024	27.8995	28.0897	27.5293	27.6655	27.3167	27.5529	27.3252	By MS/MS	By MS/MS	By MS/MS	By MS/MS	By MS/MS	By MS/MS	By MS/MS	By MS/MS	By MS/MS	By MS/MS	By MS/MS	By MS/MS	By MS/MS	By MS/MS	By MS/MS	By MS/MS	By MS/MS	By MS/MS			+	LFQ intensity N60min_LFQ intensity C60min	4	4	4	74	74
Q88DI5	tr|Q88DI5|Q88DI5_PSEPK D-alanine, beta-alanine, D-serine, glycine permease OS=Pseudomonas putida (strain ATCC 47054 / DSM 6125 / CFBP 8728 / NCIMB 11950 / KT2440) OX=160488 GN=cycA PE=4 SV=1	-0.236525	-0.668214	-0.490961	28.0461	27.9148	27.5253	28.6317	28.5009	28.2068	28.1984	28.1209	28.1765	27.3796	27.6925	27.7046	27.773	27.6852	27.8765	27.6408	27.6879	27.6943	By MS/MS	By MS/MS	By matching	By matching	By MS/MS	By MS/MS	By MS/MS	By MS/MS	By MS/MS	By matching	By matching	By MS/MS	By MS/MS	By matching	By MS/MS	By matching	By MS/MS	By MS/MS		+	+	LFQ intensity N30min_LFQ intensity C30min;LFQ intensity N60min_LFQ intensity C60min	1	1	1	3.2	3.2
Q88LJ9	tr|Q88LJ9|Q88LJ9_PSEPK Uncharacterized protein OS=Pseudomonas putida (strain ATCC 47054 / DSM 6125 / CFBP 8728 / NCIMB 11950 / KT2440) OX=160488 GN=PP_1932 PE=4 SV=2	-0.237727	-0.612978	-0.714757	25.7883	25.9049	25.7539	25.9659	25.8866	25.9866	25.87	25.5043	25.745	25.9202	25.1048	25.7089	25.5135	25.1533	NaN	24.7141	25.2629	24.998	By MS/MS	By MS/MS	By MS/MS	By MS/MS	By MS/MS	By MS/MS	By MS/MS	By MS/MS	By MS/MS	By MS/MS	By MS/MS	By MS/MS	By MS/MS	By MS/MS		By MS/MS	By MS/MS	By MS/MS			+	LFQ intensity N60min_LFQ intensity C60min	2	2	2	10.4	10.4
Q88QR0	tr|Q88QR0|Q88QR0_PSEPK Aminoacyl-adenylate hydrolase/purine nucleoside phosphoramidase OS=Pseudomonas putida (strain ATCC 47054 / DSM 6125 / CFBP 8728 / NCIMB 11950 / KT2440) OX=160488 GN=hinT PE=4 SV=1	-0.239966	0.126524	0.217065	30.417	30.2825	30.6562	30.2559	30.1315	30.1022	30.0448	30.1279	30.2055	30.2716	30.4051	29.9591	30.2687	30.3496	30.2508	30.3221	30.4106	30.2967	By MS/MS	By MS/MS	By MS/MS	By MS/MS	By MS/MS	By MS/MS	By MS/MS	By MS/MS	By MS/MS	By MS/MS	By MS/MS	By MS/MS	By MS/MS	By MS/MS	By MS/MS	By MS/MS	By MS/MS	By MS/MS			+	LFQ intensity N60min_LFQ intensity C60min	6	6	6	64.3	64.3
Q88MQ4	tr|Q88MQ4|Q88MQ4_PSEPK RND membrane fusion protein OS=Pseudomonas putida (strain ATCC 47054 / DSM 6125 / CFBP 8728 / NCIMB 11950 / KT2440) OX=160488 GN=PP_1516 PE=3 SV=1	-0.246733	-0.420597	-0.510321	26.2194	26.2795	26.3846	26.5383	26.0323	26.4127	26.4651	26.2474	26.3841	26.2074	25.9542	25.9817	26.0762	25.9269	25.7184	26.049	25.8479	25.6687	By MS/MS	By MS/MS	By MS/MS	By MS/MS	By MS/MS	By MS/MS	By MS/MS	By MS/MS	By MS/MS	By MS/MS	By MS/MS	By MS/MS	By matching	By MS/MS	By matching	By MS/MS	By MS/MS	By MS/MS			+	LFQ intensity N60min_LFQ intensity C60min	5	5	5	17.5	17.5
Q88KR2	tr|Q88KR2|Q88KR2_PSEPK Putative K(+)/H(+) antiporter subunit D OS=Pseudomonas putida (strain ATCC 47054 / DSM 6125 / CFBP 8728 / NCIMB 11950 / KT2440) OX=160488 GN=mrpD PE=4 SV=1	-0.247755	-0.336847	-0.533873	25.716	24.8414	25.7498	25.4253	25.428	25.4563	25.505	25.5605	25.7452	25.0142	25.3617	NaN	24.8068	25.3926	NaN	24.9596	25.1325	25.1171	By MS/MS	By MS/MS	By MS/MS	By MS/MS	By MS/MS	By MS/MS	By MS/MS	By MS/MS	By MS/MS	By MS/MS	By MS/MS		By MS/MS	By MS/MS		By MS/MS	By MS/MS	By MS/MS			+	LFQ intensity N60min_LFQ intensity C60min	1	1	1	2.3	2.3
Q88IS0	tr|Q88IS0|Q88IS0_PSEPK Carboxynorspermidine/carboxyspermidine decarboxylase OS=Pseudomonas putida (strain ATCC 47054 / DSM 6125 / CFBP 8728 / NCIMB 11950 / KT2440) OX=160488 GN=nspC PE=3 SV=1	-0.248062	-0.288642	-0.295249	29.3896	29.2009	28.9616	29.36	29.3569	29.3527	29.1616	29.0487	29.0296	28.8692	29.1085	28.8303	28.9499	29.1505	29.1032	28.7761	28.822	28.756	By MS/MS	By MS/MS	By MS/MS	By MS/MS	By MS/MS	By MS/MS	By MS/MS	By MS/MS	By MS/MS	By MS/MS	By MS/MS	By MS/MS	By MS/MS	By MS/MS	By MS/MS	By MS/MS	By MS/MS	By MS/MS			+	LFQ intensity N60min_LFQ intensity C60min	8	8	8	22.7	22.7
Q88QS7	tr|Q88QS7|Q88QS7_PSEPK Spermidine/putrescine import ATP-binding protein PotA OS=Pseudomonas putida (strain ATCC 47054 / DSM 6125 / CFBP 8728 / NCIMB 11950 / KT2440) OX=160488 GN=potA PE=3 SV=1	-0.253506	0.0589511	1.23717	26.2576	26.5101	26.3897	26.9991	27.2965	27.947	27.2125	27.214	27.3247	25.601	26.2751	26.5209	27.3501	28.0782	26.9911	28.5444	28.1536	28.7647	By MS/MS	By MS/MS	By MS/MS	By MS/MS	By MS/MS	By MS/MS	By MS/MS	By MS/MS	By MS/MS	By MS/MS	By MS/MS	By MS/MS	By MS/MS	By MS/MS	By MS/MS	By MS/MS	By MS/MS	By MS/MS			+	LFQ intensity N60min_LFQ intensity C60min	8	8	8	32.6	32.6
Q88EQ9	tr|Q88EQ9|Q88EQ9_PSEPK Flagella basal body P-ring formation protein FlgA OS=Pseudomonas putida (strain ATCC 47054 / DSM 6125 / CFBP 8728 / NCIMB 11950 / KT2440) OX=160488 GN=flgA PE=3 SV=2	-0.256278	-0.487455	-0.404022	24.9998	NaN	24.6953	25.7028	25.002	24.9215	25.2184	25.3577	25.179	24.6612	24.5391	24.5735	24.627	24.5909	24.946	25.0264	24.762	24.7546	By matching		By MS/MS	By matching	By matching	By matching	By matching	By MS/MS	By MS/MS	By matching	By MS/MS	By MS/MS	By MS/MS	By MS/MS	By matching	By MS/MS	By MS/MS	By MS/MS			+	LFQ intensity N60min_LFQ intensity C60min	2	2	2	8.4	8.4
Q88FP7	tr|Q88FP7|Q88FP7_PSEPK Glucose-6-phosphate 1-dehydrogenase OS=Pseudomonas putida (strain ATCC 47054 / DSM 6125 / CFBP 8728 / NCIMB 11950 / KT2440) OX=160488 GN=zwfB PE=3 SV=1	-0.264075	-0.553226	-0.325593	26.0499	26.132	25.9505	26.247	25.9203	26.0085	26.2433	26.334	25.9798	25.7561	25.4129	26.1713	25.7163	25.4493	25.3504	25.9218	25.6759	25.9826	By MS/MS	By MS/MS	By MS/MS	By MS/MS	By MS/MS	By MS/MS	By MS/MS	By MS/MS	By MS/MS	By MS/MS	By MS/MS	By MS/MS	By MS/MS	By MS/MS	By MS/MS	By MS/MS	By MS/MS	By MS/MS		+		LFQ intensity N30min_LFQ intensity C30min	2	2	2	5.2	5.2
Q88NX1	tr|Q88NX1|Q88NX1_PSEPK Bacterioferritin OS=Pseudomonas putida (strain ATCC 47054 / DSM 6125 / CFBP 8728 / NCIMB 11950 / KT2440) OX=160488 GN=bfr-II PE=3 SV=1	-0.2807	0.341077	0.455757	31.7347	31.372	31.6458	31.7941	31.8559	31.7533	31.8057	31.9098	31.9832	31.3609	31.5198	31.0297	32.0866	32.2423	32.0976	32.3785	32.4453	32.2421	By MS/MS	By MS/MS	By MS/MS	By MS/MS	By MS/MS	By MS/MS	By MS/MS	By MS/MS	By MS/MS	By MS/MS	By MS/MS	By MS/MS	By MS/MS	By MS/MS	By MS/MS	By MS/MS	By MS/MS	By MS/MS		+	+	LFQ intensity N30min_LFQ intensity C30min;LFQ intensity N60min_LFQ intensity C60min	9	9	9	65	65
Q88DZ4	tr|Q88DZ4|Q88DZ4_PSEPK RecBCD enzyme subunit RecC OS=Pseudomonas putida (strain ATCC 47054 / DSM 6125 / CFBP 8728 / NCIMB 11950 / KT2440) OX=160488 GN=recC PE=3 SV=1	-0.283526	0.185269	0.353953	26.5644	26.2283	26.631	25.5956	26.0598	25.8158	26.1972	25.9964	26.0253	26.1561	26.1271	26.2899	25.9724	25.9176	26.137	26.5048	26.3983	26.3776	By MS/MS	By MS/MS	By MS/MS	By MS/MS	By MS/MS	By MS/MS	By MS/MS	By MS/MS	By MS/MS	By MS/MS	By MS/MS	By MS/MS	By MS/MS	By MS/MS	By MS/MS	By MS/MS	By MS/MS	By MS/MS			+	LFQ intensity N60min_LFQ intensity C60min	5	5	5	5.6	5.6
Q51559	sp|Q51559|RHLA_PSEAE 3-(3-hydroxydecanoyloxy)decanoate synthase OS=Pseudomonas aeruginosa (strain ATCC 15692 / DSM 22644 / CIP 104116 / JCM 14847 / LMG 12228 / 1C / PRS 101 / PAO1) OX=208964 GN=rhlA PE=1 SV=2	-0.323383	-0.569031	-0.404032	34.3124	34.2818	34.2286	34.664	34.5475	34.366	34.6175	34.5033	34.4779	34.0923	33.9195	33.8409	33.9792	33.941	33.9502	34.0335	34.1945	34.1587	By MS/MS	By MS/MS	By MS/MS	By MS/MS	By MS/MS	By MS/MS	By MS/MS	By MS/MS	By MS/MS	By MS/MS	By MS/MS	By MS/MS	By MS/MS	By MS/MS	By MS/MS	By MS/MS	By MS/MS	By MS/MS			+	LFQ intensity N60min_LFQ intensity C60min	17	17	17	73.6	73.6
Q88PE0	tr|Q88PE0|Q88PE0_PSEPK Cytochrome c domain-containing protein OS=Pseudomonas putida (strain ATCC 47054 / DSM 6125 / CFBP 8728 / NCIMB 11950 / KT2440) OX=160488 GN=PP_0910 PE=4 SV=1	-0.324788	-0.228909	-0.0531057	25.6631	25.3173	25.628	25.2987	25.2985	25.4031	25.3944	24.8561	25.6329	25.2158	25.229	25.1892	25.07	25.0559	25.1877	25.1854	24.9587	25.58	By MS/MS	By MS/MS	By MS/MS	By MS/MS	By MS/MS	By MS/MS	By MS/MS	By MS/MS	By MS/MS	By MS/MS	By MS/MS	By MS/MS	By MS/MS	By MS/MS	By MS/MS	By MS/MS	By MS/MS	By MS/MS		+		LFQ intensity N30min_LFQ intensity C30min	1	1	1	4	4
Q88EB9	tr|Q88EB9|Q88EB9_PSEPK Putative Glutamine synthetase OS=Pseudomonas putida (strain ATCC 47054 / DSM 6125 / CFBP 8728 / NCIMB 11950 / KT2440) OX=160488 GN=PP_4547 PE=3 SV=1	-0.330937	0.168409	0.42149	24.8602	24.8492	25.0442	24.8565	24.6189	24.5006	24.8346	24.7801	24.8826	24.502	24.5298	24.7289	24.9263	24.9209	24.6341	25.1496	25.4169	25.1953	By MS/MS	By MS/MS	By MS/MS	By MS/MS	By MS/MS	By MS/MS	By MS/MS	By MS/MS	By MS/MS	By MS/MS	By MS/MS	By MS/MS	By MS/MS	By MS/MS	By MS/MS	By MS/MS	By MS/MS	By MS/MS			+	LFQ intensity N60min_LFQ intensity C60min	1	1	1	4	4
Q88ET0	tr|Q88ET0|Q88ET0_PSEPK Transcriptional regulator FleQ OS=Pseudomonas putida (strain ATCC 47054 / DSM 6125 / CFBP 8728 / NCIMB 11950 / KT2440) OX=160488 GN=fleQ PE=4 SV=1	-0.368498	0.363632	0.114483	28.4352	28.0227	28.3517	27.9337	28.0848	27.8699	28.379	28.254	28.3976	27.8982	27.9864	27.8196	28.417	28.3683	28.194	28.4404	28.5695	28.3642	By MS/MS	By MS/MS	By MS/MS	By MS/MS	By MS/MS	By MS/MS	By MS/MS	By MS/MS	By MS/MS	By MS/MS	By MS/MS	By MS/MS	By MS/MS	By MS/MS	By MS/MS	By MS/MS	By MS/MS	By MS/MS		+		LFQ intensity N30min_LFQ intensity C30min	4	4	4	10.6	10.6
Q88NB6	tr|Q88NB6|Q88NB6_PSEPK Carboxylesterase 2 OS=Pseudomonas putida (strain ATCC 47054 / DSM 6125 / CFBP 8728 / NCIMB 11950 / KT2440) OX=160488 GN=estB PE=4 SV=1	-0.38578	-0.376519	-0.559154	27.3729	27.6047	27.5008	27.3954	27.3645	27.9152	27.4944	27.145	27.3795	27.2846	27.1798	26.8566	26.7664	27.4254	27.3538	26.8048	26.875	26.6617	By MS/MS	By MS/MS	By MS/MS	By MS/MS	By MS/MS	By MS/MS	By MS/MS	By MS/MS	By matching	By matching	By matching	By MS/MS	By MS/MS	By MS/MS	By MS/MS	By MS/MS	By MS/MS	By MS/MS			+	LFQ intensity N60min_LFQ intensity C60min	3	3	3	24.8	24.8
Q88R01	tr|Q88R01|Q88R01_PSEPK Zn_protease domain-containing protein OS=Pseudomonas putida (strain ATCC 47054 / DSM 6125 / CFBP 8728 / NCIMB 11950 / KT2440) OX=160488 GN=PP_0333 PE=4 SV=1	-0.387779	1.69798	0.928355	24.6441	22.3007	26.1644	23.2754	23.4094	22.7754	23.917	24.1838	24.6971	24.1041	24.8219	23.0199	24.7951	25.0418	24.7173	25.3819	25.61	24.591	By MS/MS	By MS/MS	By MS/MS	By MS/MS	By MS/MS	By MS/MS	By MS/MS	By MS/MS	By MS/MS	By MS/MS	By MS/MS	By MS/MS	By MS/MS	By MS/MS	By MS/MS	By MS/MS	By MS/MS	By MS/MS		+		LFQ intensity N30min_LFQ intensity C30min	2	2	2	9.6	9.6
Q88LY2	tr|Q88LY2|Q88LY2_PSEPK Uncharacterized protein OS=Pseudomonas putida (strain ATCC 47054 / DSM 6125 / CFBP 8728 / NCIMB 11950 / KT2440) OX=160488 GN=PP_1794 PE=4 SV=1	-0.419987	-0.604254	-0.708791	NaN	25.7105	24.9924	26.2423	25.9327	25.8703	26.0651	26.4544	26.1341	24.9314	NaN	NaN	25.5586	25.6327	25.0414	NaN	25.4626	25.5555	By MS/MS	By MS/MS	By MS/MS	By MS/MS	By matching	By matching	By MS/MS	By MS/MS	By MS/MS	By matching	By MS/MS		By MS/MS	By MS/MS	By matching		By MS/MS	By MS/MS			+	LFQ intensity N60min_LFQ intensity C60min	3	3	3	13.3	13.3
Q88E31	tr|Q88E31|Q88E31_PSEPK 5-methyltetrahydropteroyltriglutamate-homocysteine S-methyltransferase family protein OS=Pseudomonas putida (strain ATCC 47054 / DSM 6125 / CFBP 8728 / NCIMB 11950 / KT2440) OX=160488 GN=PP_4637 PE=4 SV=1	-0.420955	-1.04178	-1.8358	26.9285	26.4957	26.8467	26.9235	27.0062	26.9826	27.0434	26.4755	26.925	26.3277	26.6839	25.9965	26.0307	26.1328	25.6235	25.0225	24.8087	25.1053	By MS/MS	By MS/MS	By MS/MS	By MS/MS	By MS/MS	By MS/MS	By MS/MS	By MS/MS	By MS/MS	By MS/MS	By MS/MS	By MS/MS	By MS/MS	By MS/MS	By MS/MS	By matching	By matching	By matching		+	+	LFQ intensity N30min_LFQ intensity C30min;LFQ intensity N60min_LFQ intensity C60min	2	2	2	8.8	8.8
A0A140FVW8	tr|A0A140FVW8|A0A140FVW8_PSEPK Uncharacterized protein OS=Pseudomonas putida (strain ATCC 47054 / DSM 6125 / CFBP 8728 / NCIMB 11950 / KT2440) OX=160488 GN=PP_5424 PE=4 SV=1	-0.424414	-0.550389	-0.472073	24.2893	24.7966	24.4257	24.3431	24.2723	24.4188	24.6437	24.5665	24.5427	24.313	23.5699	24.3556	23.8579	23.6825	23.8427	NaN	24.1323	24.0922	By MS/MS	By MS/MS	By MS/MS	By MS/MS	By MS/MS	By MS/MS	By MS/MS	By MS/MS	By matching	By matching	By matching	By matching	By matching	By MS/MS	By MS/MS		By matching	By MS/MS		+	+	LFQ intensity N30min_LFQ intensity C30min;LFQ intensity N60min_LFQ intensity C60min	1	1	1	9.4	9.4
A0A140FWR4	tr|A0A140FWR4|A0A140FWR4_PSEPK AAA_15 domain-containing protein OS=Pseudomonas putida (strain ATCC 47054 / DSM 6125 / CFBP 8728 / NCIMB 11950 / KT2440) OX=160488 GN=PP_5711 PE=4 SV=1	-0.437615	-0.91203	-0.759903	25.4643	NaN	24.7896	25.1545	25.0389	25.2474	NaN	25.0617	25.2197	25.2164	24.4651	24.3866	24.4905	24.1765	24.0377	24.3793	24.4812	24.2819	By MS/MS		By MS/MS	By matching	By MS/MS	By matching	By MS/MS	By MS/MS	By MS/MS	By MS/MS	By MS/MS	By MS/MS	By MS/MS	By MS/MS	By MS/MS	By MS/MS	By matching	By matching		+	+	LFQ intensity N30min_LFQ intensity C30min;LFQ intensity N60min_LFQ intensity C60min	1	1	1	9.2	9.2
Q88LE9	tr|Q88LE9|Q88LE9_PSEPK Transcriptional regulator, LysR family OS=Pseudomonas putida (strain ATCC 47054 / DSM 6125 / CFBP 8728 / NCIMB 11950 / KT2440) OX=160488 GN=PP_1984 PE=3 SV=1	-0.454908	0.0104408	0.233544	26.3241	25.2223	26.2962	25.4869	25.0383	24.8522	25.2306	25.1651	25.1173	25.4217	25.31	25.7461	25.4809	24.9577	24.9702	25.4041	25.3968	25.4128	By MS/MS	By MS/MS	By MS/MS	By MS/MS	By MS/MS	By MS/MS	By MS/MS	By MS/MS	By MS/MS	By MS/MS	By MS/MS	By MS/MS	By MS/MS	By MS/MS	By MS/MS	By MS/MS	By MS/MS	By MS/MS			+	LFQ intensity N60min_LFQ intensity C60min	2	2	2	10.6	10.6
Q88NZ5	tr|Q88NZ5|Q88NZ5_PSEPK Transgly domain-containing protein OS=Pseudomonas putida (strain ATCC 47054 / DSM 6125 / CFBP 8728 / NCIMB 11950 / KT2440) OX=160488 GN=PP_1058 PE=4 SV=1	-0.473609	0.285361	0.653317	26.6041	26.7125	27.2045	26.3237	26.0328	26.2534	26.0001	26.0085	26.0695	26.467	26.2565	26.3768	26.4623	26.4649	26.5388	26.6033	26.5946	26.8401	By matching	By MS/MS	By MS/MS	By MS/MS	By MS/MS	By MS/MS	By matching	By MS/MS	By MS/MS	By MS/MS	By MS/MS	By MS/MS	By matching	By matching	By MS/MS	By MS/MS	By MS/MS	By MS/MS			+	LFQ intensity N60min_LFQ intensity C60min	3	3	3	3	3
Q88NY5	tr|Q88NY5|Q88NY5_PSEPK Glutamate / aspartate ABC transporter-ATP binding subunit OS=Pseudomonas putida (strain ATCC 47054 / DSM 6125 / CFBP 8728 / NCIMB 11950 / KT2440) OX=160488 GN=gltL PE=3 SV=1	-0.478845	-0.455961	-0.393963	31.8251	31.9547	31.6531	31.9061	31.8041	32.1284	31.5959	31.5896	31.6413	31.3929	31.1679	31.4356	31.4197	31.4669	31.584	31.2487	31.1637	31.2325	By MS/MS	By MS/MS	By MS/MS	By MS/MS	By MS/MS	By MS/MS	By MS/MS	By MS/MS	By MS/MS	By MS/MS	By MS/MS	By MS/MS	By MS/MS	By MS/MS	By MS/MS	By MS/MS	By MS/MS	By MS/MS			+	LFQ intensity N60min_LFQ intensity C60min	9	9	9	33.2	33.2
Q88GD9	tr|Q88GD9|Q88GD9_PSEPK Uncharacterized protein OS=Pseudomonas putida (strain ATCC 47054 / DSM 6125 / CFBP 8728 / NCIMB 11950 / KT2440) OX=160488 GN=PP_3785 PE=4 SV=1	-0.48334	-0.896811	-1.28765	30.1693	30.2595	30.3906	30.5421	30.6958	30.7387	30.9386	31.1498	31.0528	29.7686	29.799	29.8017	29.7715	29.8433	29.6714	29.7785	29.7439	29.7559	By MS/MS	By MS/MS	By MS/MS	By MS/MS	By MS/MS	By MS/MS	By MS/MS	By MS/MS	By MS/MS	By MS/MS	By MS/MS	By MS/MS	By MS/MS	By MS/MS	By MS/MS	By MS/MS	By MS/MS	By MS/MS		+	+	LFQ intensity N30min_LFQ intensity C30min;LFQ intensity N60min_LFQ intensity C60min	15	15	15	47.1	47.1
Q88C48	tr|Q88C48|Q88C48_PSEPK N5-carboxyaminoimidazole ribonucleotide synthase OS=Pseudomonas putida (strain ATCC 47054 / DSM 6125 / CFBP 8728 / NCIMB 11950 / KT2440) OX=160488 GN=purK PE=3 SV=1	-0.495425	-0.160484	-0.176649	30.897	30.3909	30.5344	30.4802	30.4014	30.3765	30.1533	30.2196	30.3399	29.9994	30.2984	30.0381	30.2092	30.2866	30.2808	30.1808	29.9596	30.0424	By MS/MS	By MS/MS	By MS/MS	By MS/MS	By MS/MS	By MS/MS	By MS/MS	By MS/MS	By MS/MS	By MS/MS	By MS/MS	By MS/MS	By MS/MS	By MS/MS	By MS/MS	By MS/MS	By MS/MS	By MS/MS		+		LFQ intensity N30min_LFQ intensity C30min	6	6	6	25.8	25.8
Q88R58	tr|Q88R58|Q88R58_PSEPK Transcriptional regulator, Cro/CI family OS=Pseudomonas putida (strain ATCC 47054 / DSM 6125 / CFBP 8728 / NCIMB 11950 / KT2440) OX=160488 GN=PP_0276 PE=4 SV=1	-0.511416	-0.221619	-0.406529	26.9901	26.6183	27.0905	26.7169	26.6054	26.8024	26.9162	26.8834	27.0851	26.3739	26.5783	26.2125	26.5564	26.3908	26.5126	26.5405	26.6061	26.5184	By MS/MS	By MS/MS	By MS/MS	By MS/MS	By MS/MS	By MS/MS	By MS/MS	By MS/MS	By MS/MS	By MS/MS	By MS/MS	By MS/MS	By MS/MS	By MS/MS	By MS/MS	By MS/MS	By MS/MS	By MS/MS			+	LFQ intensity N60min_LFQ intensity C60min	1	1	1	18.7	18.7
Q88MC7	tr|Q88MC7|Q88MC7_PSEPK Putative Thioredoxin OS=Pseudomonas putida (strain ATCC 47054 / DSM 6125 / CFBP 8728 / NCIMB 11950 / KT2440) OX=160488 GN=PP_1646 PE=4 SV=1	-0.563439	-0.0680777	-0.418002	27.314	27.418	27.4296	27.114	27.1965	26.6488	27.2215	27.0991	27.2085	26.7945	27.1823	26.4943	26.9426	26.9872	26.8253	26.7732	26.8255	26.6764	By MS/MS	By MS/MS	By MS/MS	By MS/MS	By MS/MS	By MS/MS	By MS/MS	By MS/MS	By MS/MS	By MS/MS	By MS/MS	By MS/MS	By MS/MS	By MS/MS	By MS/MS	By MS/MS	By MS/MS	By MS/MS			+	LFQ intensity N60min_LFQ intensity C60min	3	3	3	26.6	26.6
Q88P69	tr|Q88P69|Q88P69_PSEPK RDD domain-containing protein OS=Pseudomonas putida (strain ATCC 47054 / DSM 6125 / CFBP 8728 / NCIMB 11950 / KT2440) OX=160488 GN=PP_0984 PE=4 SV=1	-0.564718	-0.873864	-0.220709	26.6019	26.4856	25.577	26.9115	26.8993	26.813	26.3687	26.4896	25.9607	25.7522	25.7027	25.5153	26.0194	25.8839	26.0988	25.9966	26.0937	26.0665	By matching	By matching	By MS/MS	By matching	By matching	By MS/MS	By MS/MS	By MS/MS	By MS/MS	By MS/MS	By MS/MS	By MS/MS	By matching	By MS/MS	By MS/MS	By matching	By matching	By MS/MS		+		LFQ intensity N30min_LFQ intensity C30min	1	1	1	8	8
A0A140FW15	tr|A0A140FW15|A0A140FW15_PSEPK Uncharacterized protein OS=Pseudomonas putida (strain ATCC 47054 / DSM 6125 / CFBP 8728 / NCIMB 11950 / KT2440) OX=160488 GN=PP_5742 PE=4 SV=1	-0.570033	-0.504725	-0.681121	24.7224	24.8512	NaN	24.6124	24.6248	NaN	25.5985	25.7299	25.52	NaN	24.4494	23.9842	NaN	NaN	24.1139	24.9364	NaN	24.9336	By matching	By matching		By matching	By matching		By MS/MS	By MS/MS	By MS/MS		By matching	By matching			By matching	By matching		By matching			+	LFQ intensity N60min_LFQ intensity C60min	1	1	1	8.9	8.9
Q88KS0	tr|Q88KS0|Q88KS0_PSEPK C4-type zinc finger protein, DksA/TraR family OS=Pseudomonas putida (strain ATCC 47054 / DSM 6125 / CFBP 8728 / NCIMB 11950 / KT2440) OX=160488 GN=PP_2220 PE=4 SV=1	-0.586705	-0.387468	-0.745543	28.4438	28.2144	28.7401	28.302	28.1519	28.0782	28.3208	28.1726	28.3771	27.7904	28.085	27.7628	27.8151	27.7539	27.8008	27.6489	27.4875	27.4974	By MS/MS	By MS/MS	By MS/MS	By MS/MS	By MS/MS	By MS/MS	By MS/MS	By MS/MS	By MS/MS	By MS/MS	By MS/MS	By MS/MS	By MS/MS	By MS/MS	By MS/MS	By MS/MS	By MS/MS	By MS/MS			+	LFQ intensity N60min_LFQ intensity C60min	2	2	2	25.4	25.4
Q88JR6	tr|Q88JR6|Q88JR6_PSEPK Acetyltransferase, GNAT family OS=Pseudomonas putida (strain ATCC 47054 / DSM 6125 / CFBP 8728 / NCIMB 11950 / KT2440) OX=160488 GN=PP_2583 PE=4 SV=1	-0.593238	0.566326	-0.0660203	27.4815	27.1587	28.076	26.9163	26.9357	26.7208	27.2134	27.4692	27.304	26.5473	27.3776	27.0116	27.3963	27.3777	27.4977	27.0588	27.4264	27.3033	By MS/MS	By MS/MS	By MS/MS	By MS/MS	By MS/MS	By MS/MS	By MS/MS	By MS/MS	By MS/MS	By MS/MS	By MS/MS	By MS/MS	By MS/MS	By MS/MS	By MS/MS	By MS/MS	By MS/MS	By MS/MS		+		LFQ intensity N30min_LFQ intensity C30min	1	1	1	11.3	11.3
Q88JW5	tr|Q88JW5|Q88JW5_PSEPK Uncharacterized protein OS=Pseudomonas putida (strain ATCC 47054 / DSM 6125 / CFBP 8728 / NCIMB 11950 / KT2440) OX=160488 GN=PP_2532 PE=4 SV=2	-0.612218	-0.881943	-1.03461	25.9081	25.9399	25.5263	26.4064	25.8159	26.2374	26.105	26.129	26.2032	25.111	24.8816	25.545	25.0933	25.1943	25.5264	25.4646	25.0312	24.8375	By MS/MS	By MS/MS	By MS/MS	By MS/MS	By MS/MS	By MS/MS	By MS/MS	By MS/MS	By MS/MS	By MS/MS	By MS/MS	By MS/MS	By MS/MS	By MS/MS	By MS/MS	By MS/MS	By MS/MS	By MS/MS		+		LFQ intensity N30min_LFQ intensity C30min	3	3	3	21.7	21.7
Q88CZ4	tr|Q88CZ4|Q88CZ4_PSEPK Histidine utilization repressor OS=Pseudomonas putida (strain ATCC 47054 / DSM 6125 / CFBP 8728 / NCIMB 11950 / KT2440) OX=160488 GN=hutC PE=4 SV=1	-0.62133	-0.663958	-0.547668	27.0312	26.9654	26.4488	26.9644	26.6676	26.7123	26.6118	26.7882	26.5395	NaN	25.9901	26.3975	26.1451	26.2772	25.9303	26.3843	25.8921	26.0201	By MS/MS	By MS/MS	By MS/MS	By MS/MS	By MS/MS	By MS/MS	By MS/MS	By MS/MS	By MS/MS		By matching	By MS/MS	By MS/MS	By MS/MS	By MS/MS	By MS/MS	By MS/MS	By MS/MS		+		LFQ intensity N30min_LFQ intensity C30min	1	1	1	8.1	8.1
Q88MU9	tr|Q88MU9|Q88MU9_PSEPK Thiol:disulfide interchange protein OS=Pseudomonas putida (strain ATCC 47054 / DSM 6125 / CFBP 8728 / NCIMB 11950 / KT2440) OX=160488 GN=dsbC PE=3 SV=1	-0.651038	-0.395364	-0.834692	29.0482	28.6166	28.6372	28.8881	28.5045	28.4216	28.9359	28.7728	28.9447	27.8269	28.5403	27.9817	28.125	28.1971	28.306	28.1784	28.0558	27.9152	By MS/MS	By MS/MS	By MS/MS	By MS/MS	By MS/MS	By MS/MS	By MS/MS	By MS/MS	By MS/MS	By MS/MS	By MS/MS	By MS/MS	By MS/MS	By MS/MS	By MS/MS	By MS/MS	By MS/MS	By MS/MS			+	LFQ intensity N60min_LFQ intensity C60min	3	3	3	12.3	12.3
Q88L99	tr|Q88L99|Q88L99_PSEPK Putative 4-hydroxy-tetrahydrodipicolinate synthase OS=Pseudomonas putida (strain ATCC 47054 / DSM 6125 / CFBP 8728 / NCIMB 11950 / KT2440) OX=160488 GN=PP_2036 PE=3 SV=1	-0.714691	1.79005	2.41605	27.6359	27.8442	27.5675	27.9431	28.1458	28.0408	27.6817	27.6921	27.6615	26.8931	26.8326	27.1779	29.9119	29.6997	29.8883	30.1666	29.946	30.1708	By MS/MS	By MS/MS	By MS/MS	By MS/MS	By MS/MS	By MS/MS	By MS/MS	By MS/MS	By MS/MS	By MS/MS	By MS/MS	By MS/MS	By MS/MS	By MS/MS	By MS/MS	By MS/MS	By MS/MS	By MS/MS		+	+	LFQ intensity N30min_LFQ intensity C30min;LFQ intensity N60min_LFQ intensity C60min	5	5	5	20.3	20.3
Q88GA0	tr|Q88GA0|Q88GA0_PSEPK DUF1883 domain-containing protein OS=Pseudomonas putida (strain ATCC 47054 / DSM 6125 / CFBP 8728 / NCIMB 11950 / KT2440) OX=160488 GN=PP_3825 PE=4 SV=1	-0.736399	-0.259416	-0.500329	27.6499	27.7195	27.2215	27.6648	27.6285	27.7003	27.3096	27.485	27.4686	26.3758	26.9082	27.0978	27.2468	27.4168	27.5519	27.0333	26.9572	26.7718	By MS/MS	By MS/MS	By MS/MS	By MS/MS	By MS/MS	By MS/MS	By MS/MS	By MS/MS	By MS/MS	By MS/MS	By MS/MS	By MS/MS	By MS/MS	By MS/MS	By MS/MS	By MS/MS	By MS/MS	By MS/MS			+	LFQ intensity N60min_LFQ intensity C60min	2	2	2	24	24
Q88PK7	tr|Q88PK7|Q88PK7_PSEPK Iron-sulfur cluster assembly scaffold protein IscU OS=Pseudomonas putida (strain ATCC 47054 / DSM 6125 / CFBP 8728 / NCIMB 11950 / KT2440) OX=160488 GN=iscU PE=3 SV=1	-0.740654	-0.52729	-0.668779	30.733	30.9881	30.1391	31.0128	30.7525	30.9297	30.5458	30.6807	30.3813	29.3901	30.145	30.1031	30.4561	30.2937	30.3633	30.0186	29.8743	29.7086	By MS/MS	By MS/MS	By MS/MS	By MS/MS	By MS/MS	By MS/MS	By MS/MS	By MS/MS	By MS/MS	By MS/MS	By MS/MS	By MS/MS	By MS/MS	By MS/MS	By MS/MS	By MS/MS	By MS/MS	By MS/MS		+	+	LFQ intensity N30min_LFQ intensity C30min;LFQ intensity N60min_LFQ intensity C60min	3	3	3	35.9	35.9
Q88MB0	tr|Q88MB0|Q88MB0_PSEPK Phosphoribosylglycinamide formyltransferase OS=Pseudomonas putida (strain ATCC 47054 / DSM 6125 / CFBP 8728 / NCIMB 11950 / KT2440) OX=160488 GN=purN PE=3 SV=1	-0.784568	0.137321	0.493339	28.2445	27.8073	28.665	27.2027	27.4134	27.2576	27.3554	27.4156	27.24	27.3754	27.6975	27.2902	27.3235	27.5759	27.3862	27.7705	27.9873	27.7332	By MS/MS	By MS/MS	By MS/MS	By MS/MS	By MS/MS	By MS/MS	By MS/MS	By MS/MS	By MS/MS	By MS/MS	By MS/MS	By MS/MS	By MS/MS	By MS/MS	By MS/MS	By MS/MS	By MS/MS	By MS/MS			+	LFQ intensity N60min_LFQ intensity C60min	3	3	3	19.8	19.8
Q88MF4	tr|Q88MF4|Q88MF4_PSEPK S-formylglutathione hydrolase OS=Pseudomonas putida (strain ATCC 47054 / DSM 6125 / CFBP 8728 / NCIMB 11950 / KT2440) OX=160488 GN=frmC PE=3 SV=1	-0.78869	-0.496002	-0.891506	27.2041	26.2913	26.2578	26.9229	26.8435	26.6431	26.3565	26.967	26.812	25.3913	25.9392	26.0565	26.3061	26.3382	26.2772	26.1031	25.7703	25.5876	By MS/MS	By MS/MS	By MS/MS	By MS/MS	By MS/MS	By MS/MS	By MS/MS	By MS/MS	By MS/MS	By matching	By MS/MS	By MS/MS	By MS/MS	By MS/MS	By MS/MS	By MS/MS	By MS/MS	By MS/MS			+	LFQ intensity N60min_LFQ intensity C60min	2	2	2	14.4	14.4
Q88EJ0	tr|Q88EJ0|Q88EJ0_PSEPK Translational regulator CsrA OS=Pseudomonas putida (strain ATCC 47054 / DSM 6125 / CFBP 8728 / NCIMB 11950 / KT2440) OX=160488 GN=csrA PE=3 SV=1	-0.857402	-1.22717	-1.39594	26.403	25.257	25.3147	27.298	25.7616	25.9912	26.6806	25.9877	26.0755	25.2702	24.4927	24.6397	24.8158	25.2307	25.3228	25.1453	24.6432	24.7674	By MS/MS	By MS/MS	By MS/MS	By MS/MS	By MS/MS	By MS/MS	By MS/MS	By MS/MS	By MS/MS	By matching	By MS/MS	By MS/MS	By MS/MS	By MS/MS	By MS/MS	By MS/MS	By MS/MS	By MS/MS			+	LFQ intensity N60min_LFQ intensity C60min	1	1	1	19.4	19.4
A0A140FWQ9	tr|A0A140FWQ9|A0A140FWQ9_PSEPK Protein-export membrane protein SecG OS=Pseudomonas putida (strain ATCC 47054 / DSM 6125 / CFBP 8728 / NCIMB 11950 / KT2440) OX=160488 GN=secG PE=3 SV=1	-0.890872	-0.300316	-0.534048	31.7463	30.6873	31.8492	31.8235	31.7672	31.478	32.0987	31.9942	32.1194	30.2234	31.3607	30.026	31.2633	31.5048	31.3997	31.7025	31.4867	31.4208	By MS/MS	By MS/MS	By MS/MS	By MS/MS	By MS/MS	By MS/MS	By MS/MS	By MS/MS	By MS/MS	By MS/MS	By MS/MS	By MS/MS	By MS/MS	By MS/MS	By MS/MS	By MS/MS	By MS/MS	By MS/MS			+	LFQ intensity N60min_LFQ intensity C60min	3	3	3	42.4	42.4
Q88GE2	tr|Q88GE2|Q88GE2_PSEPK Carrier domain-containing protein OS=Pseudomonas putida (strain ATCC 47054 / DSM 6125 / CFBP 8728 / NCIMB 11950 / KT2440) OX=160488 GN=PP_3782 PE=4 SV=1	-0.946302	-1.4348	-3.10268	25.9911	24.7999	26.0589	26.8025	26.8386	26.857	27.6967	27.6539	27.9747	24.732	25.279	24	25.417	25.5598	25.2169	24.6595	24.2129	25.1449	By MS/MS	By MS/MS	By MS/MS	By MS/MS	By MS/MS	By MS/MS	By MS/MS	By MS/MS	By MS/MS	By MS/MS	By MS/MS	By MS/MS	By MS/MS	By MS/MS	By MS/MS	By MS/MS	By MS/MS	By MS/MS		+	+	LFQ intensity N30min_LFQ intensity C30min;LFQ intensity N60min_LFQ intensity C60min	1	1	1	11.4	11.4
Q88IB9	tr|Q88IB9|Q88IB9_PSEPK Phospho-2-dehydro-3-deoxyheptonate aldolase OS=Pseudomonas putida (strain ATCC 47054 / DSM 6125 / CFBP 8728 / NCIMB 11950 / KT2440) OX=160488 GN=aroF-II PE=3 SV=1	-0.973156	-1.04382	-0.877612	25.9333	26.1043	25.4623	26.2766	26.3515	26.3379	26.0278	26.0921	26.0032	24.8706	24.6941	25.0158	25.2718	25.4106	25.1521	25.3752	25.0252	25.0898	By MS/MS	By MS/MS	By MS/MS	By MS/MS	By MS/MS	By MS/MS	By MS/MS	By MS/MS	By MS/MS	By MS/MS	By MS/MS	By MS/MS	By MS/MS	By MS/MS	By MS/MS	By MS/MS	By MS/MS	By MS/MS		+	+	LFQ intensity N30min_LFQ intensity C30min;LFQ intensity N60min_LFQ intensity C60min	5	5	5	21.8	21.8
Q88L04	tr|Q88L04|Q88L04_PSEPK Uncharacterized protein OS=Pseudomonas putida (strain ATCC 47054 / DSM 6125 / CFBP 8728 / NCIMB 11950 / KT2440) OX=160488 GN=PP_2133 PE=4 SV=1	-1.02328	-0.597121	-1.24221	23.2049	23.4544	NaN	23.9493	22.9691	23.4715	23.4301	23.2161	23.0246	NaN	22.2241	22.3887	21.8866	22.8553	23.8566	21.8252	21.7156	22.4032	By MS/MS	By MS/MS		By MS/MS	By MS/MS	By MS/MS	By MS/MS	By MS/MS	By MS/MS		By matching	By MS/MS	By MS/MS	By MS/MS	By MS/MS	By MS/MS	By matching	By MS/MS			+	LFQ intensity N60min_LFQ intensity C60min	1	1	1	7.1	7.1
Q88L98	tr|Q88L98|Q88L98_PSEPK Putative Aldolase OS=Pseudomonas putida (strain ATCC 47054 / DSM 6125 / CFBP 8728 / NCIMB 11950 / KT2440) OX=160488 GN=PP_2037 PE=4 SV=1	-1.92251	2.07947	2.74348	28.6894	28.5618	28.422	28.669	28.3957	28.3864	28.0895	28.2934	28.0093	26.9393	26.1702	26.7961	30.5675	30.5228	30.5991	31.0994	30.6118	30.9114	By MS/MS	By MS/MS	By MS/MS	By MS/MS	By MS/MS	By MS/MS	By MS/MS	By MS/MS	By MS/MS	By MS/MS	By MS/MS	By MS/MS	By MS/MS	By MS/MS	By MS/MS	By MS/MS	By MS/MS	By MS/MS		+	+	LFQ intensity N30min_LFQ intensity C30min;LFQ intensity N60min_LFQ intensity C60min	7	7	7	39.2	39.2
																																								total proteins	450	450	450
																																								WELCH signif.	0	264	318
																																								%of proteins	0	58.6667	70.6667
[truncated: 63 more columns]
